# Supplementary material for: Barley landraces are characterized by geographically heterogeneous genomic origins
Source: Genome Biol. 2015 Aug 21;16(1):173. doi: 10.1186/s13059-015-0712-3 (PMC4546095; doi:10.1186/s13059-015-0712-3)
Supplement: Additional file 1: Table S1. — 803 landrace accessions used in this study with latitude and longitude information. [file 13059_2015_712_MOESM1_ESM.xls]

## Sheet: Sheet1
Table S1. 803 Landrace accessions used in this study with latitude and longitude information.
Accession ID	Country	Latitude	Longitude
CIho04144	Afghanistan	34.933	68.483
CIho04159	Afghanistan	34.45	68.784
CIho04176	Afghanistan	35.067	67.667
CIho04184	Afghanistan	35.734	69.534
CIho04188	Afghanistan	34.529	69.173
CIho06601	Afghanistan	34.951	70.068
CIho11688	Afghanistan	34.868	68.001
CIho14250	Afghanistan	36.835	70.518
CIho14255	Afghanistan	35.118	69.301
CIho14258	Afghanistan	30.502	62.002
CIho14260	Afghanistan	33.302	62.135
PI125321	Afghanistan	33.002	66.002
PI134636	Afghanistan	34.419	69.385
PI135758	Afghanistan	35.935	66.419
PI135761	Afghanistan	34.552	65.152
PI140277	Afghanistan	33.002	66.002
PI140278	Afghanistan	34.819	67.819
PI198734	Afghanistan	33.552	68.419
PI220659	Afghanistan	34.986	68.736
PI220660	Afghanistan	35.753	69.003
PI223446	Afghanistan	37.119	70.569
PI223509	Afghanistan	34.419	70.453
PI223879	Afghanistan	36.003	69.753
PI244785	Afghanistan	34.52	69.186
PI244791	Afghanistan	35.003	69.17
PI250775	Afghanistan	31.603	65.703
PI250778	Afghanistan	31.603	65.703
PI328728	Afghanistan	33.004	66.004
PI328729	Afghanistan	33.004	66.004
PI331895	Afghanistan	33.004	66.004
PI366439	Afghanistan	34.554	65.787
PI366450	Afghanistan	34.871	63.087
PI366453	Afghanistan	33.771	62.254
PI366478	Afghanistan	36.688	67.838
CIho02479	Algeria	36.038	0.138
CIho03549	Algeria	33.022	6.022
CIho14051	Algeria	33.106	6.072
CIho14052	Algeria	34.856	5.739
CIho14053	Algeria	34.856	5.739
CIho14054	Algeria	33.023	6.023
CIho14055	Algeria	33.023	6.023
CIho14059	Algeria	34.656	5.889
PI039590	Algeria	35.423	0.173
PI057047	Algeria	33.107	6.073
PI057048	Algeria	33.107	6.073
PI057057	Algeria	34.857	5.74
PI057065	Algeria	36.757	3.057
PI064004	Algeria	28.007	3.007
PI434871	Algeria	28.007	3.007
CIho14302	Armenia	40.194	44.51
CIho14391	Armenia	40.011	45.011
CIho14394	Armenia	40.011	45.011
CIho14395	Armenia	40.011	45.011
PI061509	Armenia	40.194	44.511
PI061510	Armenia	40.194	44.511
PI073291	Armenia	40.011	45.011
PI073292	Armenia	40.011	45.011
PI073299	Armenia	40.011	45.011
PI073301	Armenia	40.011	45.011
PI094797	Armenia	40.062	44.512
PI283397	Armenia	40.012	45.012
PI327837	Armenia	39.795	45.295
PI327838	Armenia	40.012	45.012
PI327840	Armenia	40.879	45.145
PI327842	Armenia	40.879	45.145
PI327866	Armenia	40.012	45.012
PI372077	Armenia	40.962	44.662
PI573610	Armenia	40.013	45.013
PI183631	Austria	47.567	16.1
PI183636	Austria	48.417	16.234
PI350713	Austria	47.035	13.635
PI350715	Austria	47.168	13.518
PI350717	Austria	47.302	12.668
PI350725	Austria	47.068	10.635
PI467467	Austria	47.269	11.352
PI467486	Austria	47.702	14.269
CIho14326	Azerbaijan	40.06	47.06
CIho14327	Azerbaijan	40.048	47.048
CIho14328	Azerbaijan	40.065	47.065
CIho14332	Azerbaijan	40.108	47.108
CIho14333	Azerbaijan	40.102	47.102
CIho14334	Azerbaijan	40.118	47.118
CIho14341	Azerbaijan	40.077	47.077
CIho14344	Azerbaijan	40.045	47.045
CIho14345	Azerbaijan	40.108	47.108
PI068187	Azerbaijan	40.113	47.113
PI068189	Azerbaijan	40.111	47.111
PI068193	Azerbaijan	40.11	47.11
PI068208	Azerbaijan	40.097	47.097
PI068209	Azerbaijan	40.101	47.101
PI068218	Azerbaijan	40.117	47.117
PI068226	Azerbaijan	40.026	47.026
PI073296	Azerbaijan	40.085	47.085
PI073297	Azerbaijan	40.092	47.092
PI073303	Azerbaijan	40.118	47.118
PI094853	Azerbaijan	40.388	50.005
PI327827	Azerbaijan	39.231	45.434
PI564595	Bhutan	27.275	89.442
PI574292	Bhutan	27.559	90.192
PI253313	Bosnia and Herzegovina	44.428	17.111
PI344920	Bosnia and Herzegovina	43.078	18.611
PI344926	Bosnia and Herzegovina	43.328	18.778
PI344928	Bosnia and Herzegovina	43.395	18.812
PI344930	Bosnia and Herzegovina	43.528	18.795
PI344932	Bosnia and Herzegovina	43.445	18.912
PI344936	Bosnia and Herzegovina	43.529	18.795
PI344940	Bosnia and Herzegovina	43.579	19.095
PI344941	Bosnia and Herzegovina	43.579	19.096
PI344942	Bosnia and Herzegovina	43.579	19.096
PI344943	Bosnia and Herzegovina	43.779	18.796
PI349907	Bosnia and Herzegovina	43.779	19.479
PI374420	Bosnia and Herzegovina	44.163	17.429
PI374421	Bosnia and Herzegovina	44.163	17.429
PI374423	Bosnia and Herzegovina	44.28	17.863
PI374424	Bosnia and Herzegovina	43.53	18.796
PI327907	Bulgaria	43.032	25.032
PI328152	Bulgaria	43.033	25.033
PI328154	Bulgaria	43.033	25.033
PI328155	Bulgaria	43.033	25.033
PI328162	Bulgaria	43.033	25.033
CIho14268	China	39.958	116.475
CIho14291	China	30.708	104.108
PI057089	China	30.625	114.359
PI057296	China	42.342	123.859
PI060205	China	31.792	80.409
PI069421	China	36.759	114.559
PI069563	China	45.792	126.692
PI070839	China	43.939	125.369
PI070853	China	42.843	126.193
PI073700	China	49.643	117.476
PI584959	China	26.591	117.889
PI584962	China	30.062	120.918
PI584963	China	36.103	103.839
PI584971	China	36.047	96.047
PI584973	China	42.616	85.503
PI584974	China	42.616	85.503
PI584975	China	39.047	116.047
PI584977	China	37.047	112.047
PI611491	China	30.063	120.919
PI264916	Croatia	42.82	17.97
PI264921	Croatia	43.737	16.153
PI264922	Croatia	45.47	14.953
PI264923	Croatia	45.287	13.987
PI247928	Cyprus	35.055	33.055
PI283433	Cyprus	35.055	33.055
PI327606	Czechoslovakia	41.273	-98.563
CIho00497	Egypt	27.065	30.065
CIho03556	Egypt	28.166	30.816
CIho03576	Egypt	31.582	25.232
CIho03581	Egypt	31.582	25.232
CIho03642	Egypt	30.983	29.599
CIho03694	Egypt	26.133	34.166
CIho03709	Egypt	31.049	29.833
CIho03734	Egypt	31.05	29.833
CIho06721	Egypt	30.074	31.277
PI057752	Egypt	31.479	31.524
PI060679	Egypt	30.083	31.283
PI060701	Egypt	29.567	34.067
PI564602	Egypt	31.419	27.302
CIho13742	Eritrea	15.403	39.003
CIho13743	Eritrea	15.403	39.003
CIho13745	Eritrea	15.403	39.003
CIho14880	Eritrea	15.403	39.003
CIho14881	Eritrea	15.403	39.003
CIho14883	Eritrea	15.403	39.003
PI285118	Eritrea	15.07	39.07
PI286388	Eritrea	15.404	39.004
PI286389	Eritrea	15.07	39.07
PI296453	Eritrea	15.404	39.004
PI296459	Eritrea	14.754	39.487
PI296460	Eritrea	15.837	38.521
PI331217	Eritrea	15.404	39.004
PI386406	Eritrea	15.404	38.738
CIho01604	Ethiopia	8.071	38.071
CIho11709	Ethiopia	7.905	36.738
CIho11812	Ethiopia	8.072	38.072
CIho11849	Ethiopia	8.072	38.072
CIho13141	Ethiopia	8.072	38.072
CIho13353	Ethiopia	12.672	37.539
CIho13737	Ethiopia	9.389	42.189
CIho14124	Ethiopia	11.206	39.706
CIho14978	Ethiopia	13.722	39.639
PI060694	Ethiopia	8.073	38.073
PI151787	Ethiopia	8.073	38.073
PI151795	Ethiopia	8.073	38.073
PI186424	Ethiopia	8.073	38.073
PI193799	Ethiopia	9.106	38.773
PI194951	Ethiopia	12.673	37.54
PI194952	Ethiopia	12.673	37.54
PI273905	Ethiopia	7.907	36.74
PI277393	Ethiopia	9.14	38.573
PI283441	Ethiopia	8.073	38.073
PI285124	Ethiopia	9.757	39.607
PI290346	Ethiopia	8.074	38.074
PI295442	Ethiopia	9.424	38.841
PI295581	Ethiopia	7.274	38.674
PI296455	Ethiopia	13.574	39.541
PI296457	Ethiopia	14.274	39.491
PI296472	Ethiopia	8.074	38.074
PI298708	Ethiopia	7.808	36.658
PI298738	Ethiopia	9.858	38.758
PI316801	Ethiopia	8.075	38.075
PI316874	Ethiopia	8.075	38.075
PI328976	Ethiopia	8.075	38.075
PI329000	Ethiopia	8.075	38.075
PI356264	Ethiopia	8.075	38.075
PI356333	Ethiopia	8.075	38.075
PI356505	Ethiopia	8.075	38.075
PI356580	Ethiopia	8.075	38.075
PI356666	Ethiopia	8.075	38.075
PI382275	Ethiopia	14.392	39.309
PI382296	Ethiopia	14.059	39.659
PI382343	Ethiopia	12.593	39.609
PI382437	Ethiopia	8.493	39.459
PI382506	Ethiopia	14.343	39.526
PI382798	Ethiopia	12.793	37.509
PI382860	Ethiopia	12.86	37.726
PI382911	Ethiopia	14.343	39.543
PI382982	Ethiopia	12.593	39.61
PI383031	Ethiopia	8.76	38.31
PI383136	Ethiopia	8.36	39.493
PI386462	Ethiopia	14.244	38.977
PI386524	Ethiopia	6.56	38.594
PI386559	Ethiopia	11.927	38.094
PI386601	Ethiopia	7.611	39.327
PI386650	Ethiopia	13.227	37.977
PI386723	Ethiopia	8.077	38.077
PI386759	Ethiopia	8.078	38.078
PI386838	Ethiopia	11.928	38.094
PI386844	Ethiopia	14.178	38.578
PI386940	Ethiopia	7.145	38.861
PI387098	Ethiopia	8.995	38.728
PI129484	Finland	64.079	26.079
PI467625	Finland	64.081	26.081
PI094806	Former Soviet Union	42.082	45.082
PI283410	Former Soviet Union	60.082	100.082
PI467375	France	48.502	-2.581
CIho04095	Georgia	41.805	44.871
CIho06702	Georgia	42.088	43.588
PI027933	Georgia	41.805	44.872
PI057095	Georgia	42.088	43.588
PI057097	Georgia	42.088	43.588
PI057098	Georgia	42.088	43.588
PI057099	Georgia	42.089	43.589
PI057106	Georgia	42.089	43.589
PI078786	Georgia	42.089	43.589
PI094790	Georgia	42.089	43.589
PI094856	Georgia	42.089	43.589
PI573659	Georgia	43.139	42.673
PI573660	Georgia	43.123	42.906
PI573661	Georgia	43.123	42.923
PI573662	Georgia	43.14	42.89
PI573663	Georgia	43.09	42.706
PI573668	Georgia	43.14	42.823
PI573675	Georgia	43.09	42.707
PI573682	Georgia	42.723	45.19
PI573687	Georgia	42.49	45.207
PI573702	Georgia	42.024	44.824
PI573703	Georgia	41.807	43.074
PI591876	Georgia	42.741	45.241
PI005873	Germany	50.042	10.175
PI328858	Germany	51.594	10.594
PI370833	Germany	51.594	10.594
PI264897	Greece	35.595	23.929
PI264903	Greece	36.479	25.562
PI264904	Greece	36.312	27.929
PI264906	Greece	36.279	27.929
PI264909	Greece	40.946	25.846
PI264911	Greece	40.629	23.779
PI264912	Greece	40.363	23.529
PI328388	Greece	35.113	25.846
PI328409	Greece	36.796	22.479
PI328417	Greece	38.03	23.63
PI328484	Greece	35.252	24.991
PI328485	Greece	35.113	26.196
PI328486	Greece	35.563	23.88
PI328498	Greece	37.697	22.147
PI328520	Greece	39.097	22.097
PI328577	Greece	36.847	22.664
PI328578	Greece	35.297	26.214
PI328632	Greece	35.464	23.73
PI328637	Greece	37.347	22.647
PI328639	Greece	39.097	22.097
PI328787	Greece	35.381	25.564
PI329032	Greece	37.014	22.531
PI329042	Greece	37.248	22.064
PI329043	Greece	39.098	22.098
PI329114	Greece	38.114	23.081
PI636056	Hungary	48.404	21.637
PI636060	Hungary	48.054	20.921
CIho03826	India	34.304	74.454
CIho03853	India	34.338	74.888
CIho03865	India	34.338	74.888
CIho03886	India	34.321	75.105
CIho05023	India	20.105	77.105
CIho05024	India	20.105	77.105
PI030842	India	27.355	80.855
PI039368	India	26.089	85.789
PI164385	India	29.906	75.939
PI164744	India	15.456	75.272
PI165883	India	30.356	79.439
PI166058	India	27.356	80.856
PI166060	India	27.356	80.856
PI166078	India	30.356	79.439
PI176004	India	30.139	80.289
PI176010	India	30.14	80.29
PI176021	India	29.94	79.606
PI176035	India	29.94	79.606
PI176042	India	29.94	79.607
PI176061	India	29.94	79.607
PI176112	India	30.49	78.59
PI176113	India	30.607	78.774
PI176118	India	30.607	78.774
PI176129	India	30.607	78.774
PI176144	India	30.607	78.774
PI176162	India	30.607	78.774
PI181102	India	32.691	77.107
PI181108	India	24.941	72.857
PI181113	India	24.024	72.491
PI331803	India	20.108	77.108
PI429883	India	34.341	76.191
PI429947	India	32.141	76.941
PI429995	India	29.858	80.391
PI591958	Indonesia	-7.031	110.514
CIho06950	Iran	32.109	53.109
CIho06952	Iran	32.776	51.742
PI047541	Iran	32.109	53.109
PI048641	Iran	32.109	53.109
PI138698	Iran	27.426	56.393
PI138699	Iran	30.393	57.188
PI138706	Iran	30.493	57.659
PI138709	Iran	29.21	58.46
PI138710	Iran	32.11	53.11
PI138711	Iran	32.11	53.11
PI138722	Iran	31.143	52.943
PI138726	Iran	29.11	53.11
PI141423	Iran	33.577	49.177
PI141441	Iran	36.327	57.81
PI225136	Iran	32.11	53.11
PI226639	Iran	29.744	51.844
PI227449	Iran	29.11	53.11
PI243581	Iran	38.344	48.411
PI243587	Iran	35.844	50.494
PI243588	Iran	30.394	57.19
PI243607	Iran	36.328	57.811
PI243609	Iran	37.578	57.428
PI244807	Iran	36.945	54.595
PI250861	Iran	36.411	59.711
PI268241	Iran	29.728	52.345
PI268250	Iran	32.795	47.378
PI268255	Iran	30.412	51.595
PI268256	Iran	30.412	51.595
PI289811	Iran	32.295	48.345
PI429360	Iran	36.312	48.312
PI494169	Iran	38.192	46.404
PI494175	Iran	32.562	48.462
CIho01458	Iraq	33.413	44.713
CIho01461	Iraq	33.413	44.713
CIho01468	Iraq	33.413	44.713
CIho02337	Iraq	33.113	44.113
CIho02339	Iraq	33.113	44.113
PI057015	Iraq	33.113	44.113
PI076280	Iraq	33.397	44.63
PI076281	Iraq	33.397	44.63
PI076284	Iraq	33.397	44.63
PI076285	Iraq	33.397	44.631
PI076286	Iraq	33.397	44.631
PI076290	Iraq	33.397	44.631
PI076291	Iraq	33.397	44.631
PI076294	Iraq	33.398	44.631
PI076296	Iraq	33.398	44.631
PI178636	Iraq	33.415	44.715
PI178637	Iraq	33.415	44.715
PI253938	Iraq	35.665	45.548
PI584785	Iraq	33.115	44.115
PI584786	Iraq	33.115	44.115
PI584788	Iraq	33.115	44.115
PI282616	Israel	31.617	34.867
PI572573	Israel	32.118	35.185
PI264864	Italy	44.586	10.036
PI264888	Italy	37.436	15.07
PI264890	Italy	37.753	14.887
PI264891	Italy	41.253	13.987
PI264894	Italy	38.57	16.703
PI264926	Italy	41.254	13.987
PI328924	Italy	38.22	15.77
PI328945	Italy	38.221	15.771
PI331878	Italy	38.221	15.771
PI331912	Italy	42.954	12.954
CIho11757	Japan	35.807	139.875
PI080937	Japan	35.739	138.731
PI080938	Japan	36.673	138.239
PI182602	Japan	38.025	139.146
PI190271	Japan	34.785	134.058
PI190771	Japan	33.123	131.123
PI223143	Jordan	31.125	36.125
PI233834	Jordan	31.126	36.126
PI420922	Jordan	32.21	35.843
PI420923	Jordan	30.777	35.76
PI639299	Kazakhstan	43.377	77.077
PI639300	Kazakhstan	43.377	77.077
PI083794	Korea North	40.578	129.028
PI087780	Korea North	39.162	125.882
PI087782	Korea North	39.162	125.882
PI087835	Korea North	41.716	129.734
PI087836	Korea North	39.162	125.883
PI087838	Korea North	39.162	125.883
PI087839	Korea North	39.162	125.883
PI087840	Korea North	39.162	125.883
PI087841	Korea North	40.054	125.522
PI087842	Korea North	38.831	127.57
PI087844	Korea North	40.476	127.497
PI190786	Korea North	40.129	127.129
PI190787	Korea North	40.129	127.129
PI190790	Korea North	40.129	127.129
PI087180	Korea South	36.13	127.83
PI087752	Korea South	36.648	126.93
PI087754	Korea South	35.88	127.38
PI087757	Korea South	35.88	127.38
PI087763	Korea South	35.88	127.38
PI087765	Korea South	35.88	127.38
PI087767	Korea South	35.88	127.38
PI087778	Korea South	35.591	128.344
PI087795	Korea South	35.88	127.38
PI087800	Korea South	36.464	128.881
PI087815	Korea South	36.464	128.881
PI186125	Korea South	37.132	127.632
PI186130	Korea South	37.132	127.632
PI186134	Korea South	37.132	127.632
PI190824	Korea South	35.594	128.346
PI190852	Korea South	37.133	127.633
PI182661	Lebanon	33.885	36.001
PI182662	Lebanon	33.885	36.001
PI026179	Libya	25.135	17.135
PI060663	Libya	33.019	13.302
PI235186	Libya	25.135	17.135
PI264210	Libya	25.136	17.136
PI410437	Libya	33.002	13.469
PI344871	Macedonia	42.253	21.836
PI344874	Macedonia	41.937	21.037
PI344889	Macedonia	41.903	21.887
PI374413	Macedonia	42.32	21.954
PI378216	Macedonia	41.137	20.937
PI390302	Macedonia	41.354	21.337
PI390304	Macedonia	41.571	22.287
PI390323	Macedonia	41.671	22.671
PI405744	Macedonia	41.871	21.888
PI405756	Macedonia	41.554	22.021
PI405762	Macedonia	41.638	22.021
PI405780	Macedonia	41.371	22.738
PI405792	Macedonia	42.021	22.321
PI405802	Macedonia	42.288	22.155
PI415314	Macedonia	41.972	22.138
PI415330	Macedonia	41.972	22.138
PI415331	Macedonia	41.972	22.139
PI415348	Macedonia	41.972	22.139
PI415349	Macedonia	41.972	22.139
PI415362	Macedonia	41.972	22.139
PI415363	Macedonia	41.972	22.139
PI415365	Macedonia	41.972	22.139
PI420454	Macedonia	41.973	22.139
PI420459	Macedonia	41.973	22.139
PI420462	Macedonia	41.973	22.14
PI420463	Macedonia	41.973	22.14
PI420482	Macedonia	41.973	22.14
CIho04049	Mongolia	46.76	96.56
CIho04050	Mongolia	46.326	95.393
CIho04056	Mongolia	46.143	105.143
CIho04063	Mongolia	46.76	96.56
CIho04064	Mongolia	46.76	96.56
CIho04069	Mongolia	46.66	96.477
CIho04074	Mongolia	46.76	96.56
CIho04083	Mongolia	46.794	96.611
CIho14151	Mongolia	46.144	105.144
CIho14158	Mongolia	46.144	105.144
CIho14216	Mongolia	46.144	105.144
CIho14219	Mongolia	46.144	105.144
CIho14222	Mongolia	46.145	105.145
CIho14228	Mongolia	46.145	105.145
CIho14234	Mongolia	46.145	105.145
CIho14239	Mongolia	46.145	105.145
PI061576	Mongolia	46.145	105.145
PI061589	Mongolia	46.146	105.146
PI184103	Montenegro	43.296	19.246
PI184112	Montenegro	43.496	19.496
PI344944	Montenegro	43.53	19.48
PI344956	Montenegro	43.297	19.263
PI344958	Montenegro	43.297	19.263
PI356672	Morocco	32.148	-4.852
PI356696	Morocco	32.148	-4.852
PI356711	Morocco	32.148	-4.852
PI356713	Morocco	32.149	-4.852
PI356715	Morocco	32.149	-4.851
PI356718	Morocco	32.149	-4.851
PI356719	Morocco	32.149	-4.851
PI356732	Morocco	32.149	-4.851
PI356734	Morocco	32.149	-4.851
PI356737	Morocco	32.149	-4.851
PI356741	Morocco	32.149	-4.851
PI356742	Morocco	32.149	-4.851
PI356755	Morocco	32.15	-4.85
PI356759	Morocco	32.15	-4.85
PI356763	Morocco	32.15	-4.85
PI356771	Morocco	32.15	-4.85
PI356775	Morocco	32.15	-4.85
CIho14401	Myanmar	22.15	98.15
PI176071	Nepal	28.151	84.151
PI429504	Nepal	27.384	87.234
PI429519	Nepal	27.418	87.134
PI429521	Nepal	27.535	87.551
PI429526	Nepal	27.601	87.368
PI429533	Nepal	27.718	87.385
PI429546	Nepal	27.602	87.035
PI429594	Nepal	27.735	86.602
PI559494	Nepal	29.402	82.402
PI559501	Nepal	29.335	82.519
PI559516	Nepal	28.152	84.152
PI559518	Nepal	28.152	84.152
PI559519	Nepal	28.152	84.152
PI573760	Nepal	27.902	86.902
PI573786	Nepal	27.569	86.236
PI573792	Nepal	27.569	86.236
PI573802	Nepal	27.986	86.403
PI573817	Nepal	29.403	81.069
PI573864	Nepal	28.736	83.486
PI573926	Nepal	29.82	81.403
PI573953	Nepal	29.653	80.736
PI573967	Nepal	28.57	82.903
PI573969	Nepal	28.57	82.903
PI573977	Nepal	28.57	82.903
PI573982	Nepal	28.904	82.737
PI573985	Nepal	28.904	82.737
PI574003	Nepal	29.654	81.654
PI574033	Nepal	27.404	86.987
PI574062	Nepal	27.904	86.904
PI574067	Nepal	27.904	86.904
PI574081	Nepal	28.988	82.404
PI574085	Nepal	27.071	88.071
PI574089	Nepal	27.071	88.071
PI574091	Nepal	27.071	88.071
PI574094	Nepal	27.071	88.071
CIho06557	Norway	62.159	10.159
PI054915	Norway	66.36	12.743
PI361691	Norway	62.16	10.16
PI564647	Oman	24.612	56.812
PI564648	Oman	23.662	57.328
PI564649	Oman	23.329	57.495
PI564661	Oman	23.329	57.495
PI564662	Oman	23.329	57.329
PI564663	Oman	23.329	57.329
PI564664	Oman	23.496	56.829
PI564666	Oman	23.746	56.696
PI564669	Oman	23.163	57.496
PI057958	Pakistan	31.58	73.246
PI217948	Pakistan	34.064	70.264
PI244823	Pakistan	36.164	75.164
PI244826	Pakistan	35.464	75.78
PI250365	Pakistan	30.164	70.164
PI250366	Pakistan	33.681	74.081
PI269899	Pakistan	33.531	70.714
PI269912	Pakistan	36.247	72.214
PI410444	Pakistan	35.364	74.214
PI410451	Pakistan	36.481	75.048
PI410456	Pakistan	36.381	73.364
PI410464	Pakistan	36.598	73.548
PI410465	Pakistan	36.431	73.581
PI410471	Pakistan	36.331	73.131
PI410475	Pakistan	36.315	73.065
PI410478	Pakistan	36.448	73.948
PI410481	Pakistan	36.215	74.298
PI410483	Pakistan	35.615	74.965
PI410507	Pakistan	35.415	76.015
PI410509	Pakistan	35.332	76.249
PI410516	Pakistan	35.282	76.132
PI410520	Pakistan	35.349	76.066
PI410522	Pakistan	35.466	75.932
PI410525	Pakistan	36.082	72.066
PI513166	Pakistan	31.026	72.486
PI513167	Pakistan	30.633	72.616
PI513169	Pakistan	31.283	74.616
PI513195	Pakistan	25.433	63.633
PI513197	Pakistan	25.833	62.3
PI513200	Pakistan	28.645	65.81
PI513205	Pakistan	30.7	67.2
PI513226	Pakistan	36.167	75.167
PI564627	Pakistan	30.717	66.867
CIho10058	Portugal	39.674	-7.826
PI467684	Portugal	40.208	-8.208
PI467690	Portugal	40.292	-8.325
PI467691	Portugal	38.742	-7.724
PI467692	Portugal	39.676	-7.824
CIho04087	Russian Federation	60.179	100.179
CIho04088	Russian Federation	60.179	100.179
PI038305	Russian Federation	60.18	32.18
PI038310	Russian Federation	60.18	32.18
PI038317	Russian Federation	60.18	32.18
PI038320	Russian Federation	60.18	32.18
PI076514	Russian Federation	43.181	47.181
PI086185	Russian Federation	60.181	32.181
PI086189	Russian Federation	60.181	32.181
PI094801	Russian Federation	45.481	41.081
PI094875	Russian Federation	45.481	41.081
PI327701	Russian Federation	45.225	42.156
PI327702	Russian Federation	45.225	42.156
PI327704	Russian Federation	45.225	42.156
PI327708	Russian Federation	45.225	42.156
PI327709	Russian Federation	45.226	42.156
PI327738	Russian Federation	45.232	39.155
PI327763	Russian Federation	45.226	42.156
PI327764	Russian Federation	45.226	42.156
PI327783	Russian Federation	45.226	42.157
PI327810	Russian Federation	43.683	43.683
PI606305	Saudi Arabia	18.418	42.702
PI606311	Saudi Arabia	21.452	40.602
PI344865	Serbia	45.005	20.646
PI344867	Serbia	43.452	21.802
PI344885	Serbia	43.536	19.869
PI344886	Serbia	43.536	19.869
PI344903	Serbia	45.005	20.646
PI349896	Serbia	45.005	20.646
PI362381	Serbia	44.003	22.136
PI374429	Serbia	43.47	20.803
PI374437	Serbia	43.47	20.803
PI378218	Serbia	44.553	19.803
PI378224	Serbia	44.153	19.753
PI058057	Spain	40.192	-3.808
PI042888	Sudan	15.747	32.728
PI370782	Switzerland	47	9.416
PI370821	Switzerland	47	9.416
PI370852	Switzerland	47.2	8.214
PI370862	Switzerland	46.817	10.567
PI370867	Switzerland	46.517	8.15
PI370869	Switzerland	46.517	8.15
PI370963	Switzerland	46.567	8.283
PI370966	Switzerland	46.617	8.367
PI370970	Switzerland	46.617	8.367
PI370983	Switzerland	47.201	8.215
PI370994	Switzerland	46.684	8.467
PI371017	Switzerland	46.684	8.484
PI371056	Switzerland	46.484	7.617
PI371069	Switzerland	46.368	8.001
PI371079	Switzerland	46.551	8.168
PI371100	Switzerland	46.568	8.284
PI371102	Switzerland	46.568	8.284
PI371105	Switzerland	46.585	8.285
PI371111	Switzerland	46.401	7.585
PI371149	Switzerland	46.318	7.701
PI371156	Switzerland	46.402	7.785
PI371172	Switzerland	46.385	7.802
PI371196	Switzerland	46.352	8.119
PI371217	Switzerland	46.369	8.002
PI371245	Switzerland	46.969	9.652
PI371248	Switzerland	46.935	9.602
PI371275	Switzerland	46.986	9.319
PI371298	Switzerland	46.486	7.652
PI371320	Switzerland	46.952	8.886
PI371323	Switzerland	46.886	9.069
PI371327	Switzerland	46.869	9.436
PI371335	Switzerland	46.853	9.053
PI371338	Switzerland	46.853	9.053
PI371377	Switzerland	46.97	10.353
PI371384	Switzerland	47.153	10.603
PI371390	Switzerland	47.003	10.436
PI371392	Switzerland	47.003	10.437
PI371441	Switzerland	46.853	9.787
PI371477	Switzerland	46.837	9.62
PI371490	Switzerland	46.954	9.304
CIho10549	Syria	35.204	38.204
CIho10550	Syria	35.204	38.204
PI038484	Syria	36.405	37.365
PI038485	Syria	36.405	37.365
PI182659	Syria	35.204	38.204
PI182679	Syria	33.704	36.504
PI182681	Syria	32.954	36.704
PI182684	Syria	34.938	36.921
PI182687	Syria	35.338	36.955
PI182691	Syria	36.405	37.371
PI182693	Syria	36.705	41.205
PI182694	Syria	36.405	37.372
PI564603	Syria	33.338	36.722
PI564607	Syria	33.505	36.389
PI564613	Syria	36.839	40.839
PI564614	Syria	36.939	40.772
PI564616	Syria	36.906	41.006
PI564620	Syria	36.922	40.389
PI564621	Syria	35.222	37.072
PI564622	Syria	35.256	36.756
PI564637	Syria	35.256	36.439
PI564641	Syria	34.739	37.339
PI564643	Syria	34.439	37.539
PI564644	Syria	35.206	38.206
PI564678	Syria	36.04	39.59
PI296192	Tajikistan	39.207	71.207
PI639344	Tajikistan	38.62	73.295
PI639345	Tajikistan	38.621	73.296
PI639346	Tajikistan	38.621	73.296
PI639357	Tajikistan	38.621	73.296
CIho15279	Tunisia	36.025	9.675
CIho15282	Tunisia	36.025	9.675
CIho15286	Tunisia	37.058	10.142
CIho15288	Tunisia	37.059	10.142
CIho15290	Tunisia	37.059	10.142
CIho15291	Tunisia	37.059	10.142
CIho15299	Tunisia	33.826	9.126
CIho15304	Tunisia	33.742	9.026
CIho15309	Tunisia	33.742	9.026
CIho15310	Tunisia	33.809	9.126
CIho15311	Tunisia	33.809	9.126
CIho15313	Tunisia	33.809	9.126
CIho15326	Tunisia	33.793	9.059
CIho15336	Tunisia	33.693	9.21
CIho15339	Tunisia	33.943	9.026
CIho15349	Tunisia	33.993	9.06
CIho15350	Tunisia	33.993	9.06
CIho15355	Tunisia	34.21	9.21
CIho15362	Tunisia	37.485	10.084
CIho15364	Tunisia	34.227	8.46
CIho15365	Tunisia	34.194	8.377
PI055526	Tunisia	34.211	9.211
CIho06294	Turkey	38.561	38.511
PI094886	Turkey	40.578	50.095
PI117347	Turkey	38.083	32.696
PI167271	Turkey	37.212	35.512
PI168328	Turkey	39.795	27.229
PI168367	Turkey	39.312	33.295
PI173518	Turkey	41.829	35.829
PI173577	Turkey	38.579	34.229
PI178283	Turkey	38.113	34.779
PI178285	Turkey	37.029	35.963
PI178332	Turkey	41.363	28.013
PI178594	Turkey	38.563	38.53
PI178609	Turkey	40.866	36.046
PI182373	Turkey	40.496	40.396
PI182726	Turkey	40.147	44.247
PI264251	Turkey	40.133	33.068
PI264870	Turkey	39.247	39.73
PI319867	Turkey	39.273	35.125
PI328171	Turkey	41.447	35.697
PI328200	Turkey	39.273	35.125
PI328207	Turkey	39.273	35.126
PI328208	Turkey	39.273	35.126
PI328244	Turkey	39.273	35.126
PI328253	Turkey	39.273	35.126
PI328279	Turkey	39.273	35.126
PI328299	Turkey	38.065	27.465
PI328327	Turkey	39.864	28.101
PI328336	Turkey	39.274	35.126
PI328907	Turkey	39.274	35.126
PI342031	Turkey	38.565	38.532
PI342136	Turkey	38.972	30.758
PI342139	Turkey	38.889	29.621
PI342198	Turkey	38.889	29.621
PI342219	Turkey	39.639	30.199
PI342270	Turkey	39.65	30.2
PI342283	Turkey	39.66	30.201
PI342329	Turkey	39.67	30.202
PI342331	Turkey	39.68	30.203
PI024497	Turkmenistan	37.833	62.383
PI029004	Turkmenistan	37.847	62.05
PI327830	Turkmenistan	40.417	60.237
PI327849	Turkmenistan	40.227	60.227
PI327854	Turkmenistan	40.247	60.247
PI327857	Turkmenistan	38.468	59.973
PI327858	Turkmenistan	40.278	60.328
PI327860	Turkmenistan	40.298	60.348
PI327868	Turkmenistan	38.468	59.968
PI327869	Turkmenistan	40.308	60.358
PI327870	Turkmenistan	40.328	60.368
PI327882	Turkmenistan	40.338	60.378
PI094834	Ukraine	50.21	36.471
PI094919	Ukraine	50.2	36.472
PI327680	Ukraine	46.697	30.952
PI327719	Ukraine	48.67	35.203
PI327724	Ukraine	49.776	25.825
PI327836	Ukraine	48.67	35.203
PI467657	United Kingdom	52.385	-0.479
CIho02266	Uzbekistan	39.918	67.202
PI035051	Uzbekistan	40.735	71.885
PI064022	Uzbekistan	41.517	69.468
PI084311	Uzbekistan	41.852	60.402
PI084312	Uzbekistan	43.419	59.919
PI084313	Uzbekistan	43.419	59.919
PI084314	Uzbekistan	42.103	60.653
PI327833	Uzbekistan	41.961	64.102
PI327861	Uzbekistan	41.961	64.102
PI327862	Uzbekistan	39.907	67.213
PI327863	Uzbekistan	39.908	67.213
PI327864	Uzbekistan	40.028	64.682
PI155303	Yemen	15.755	47.755
PI244041	Yemen	14.222	44.439
PI296185	Yemen	15.755	47.755
PI422225	Yemen	15.605	44.455
PI422226	Yemen	13.289	44.156
PI422230	Yemen	15.756	47.756
PI422232	Yemen	15.606	44.456
PI422233	Yemen	15.606	44.456
PI429311	Yemen	13.823	44.289
PI429312	Yemen	13.823	44.289
PI429313	Yemen	15.773	44.156
PI429314	Yemen	15.673	44.59
PI430743	Yemen	17.323	43.84
PI430744	Yemen	16.257	44.44
PI430745	Yemen	15.907	44.223
