# Supplementary material for: Barley landraces are characterized by geographically heterogeneous genomic origins
Source: Genome Biol. 2015 Aug 21;16(1):173. doi: 10.1186/s13059-015-0712-3 (PMC4546095; doi:10.1186/s13059-015-0712-3)
Supplement: Additional file 4: Table S2. — Median and maximum focal F ST values from comparisons of each landrace population to all other landraces. [file 13059_2015_712_MOESM4_ESM.xls]

## Sheet: Sheet1
Table S2. Median and maximum Focal FST values from comparisons of each landrace population to all the other landraces.
	Median FST	Maximum FST
Central European	0.064	0.807
Asian	0.102	0.879
Coastal Mediterranean	0.08	0.838
East African	0.121	0.963
