# Supplementary material for: Barley landraces are characterized by geographically heterogeneous genomic origins
Source: Genome Biol. 2015 Aug 21;16(1):173. doi: 10.1186/s13059-015-0712-3 (PMC4546095; doi:10.1186/s13059-015-0712-3)
Supplement: Additional file 7: Table S3. — Chromosome painting. Individual landrace ancestry inferred at each genomic region. The cells are colored according to their inferred ancestry from the wild populations. Two haplotypes (rows) per landrace accession are depicted. [file 13059_2015_712_MOESM7_ESM.xls]

## Sheet: Average_assignment_all_pops.xls
Table S3. Chromosome painting. Individual landrace ancestry inferred at each genomic region.The cells are colored according to their inferred ancestry from the wild populations. Two haplotypes (rows) per landrace accession are depicted.
			Wild barley populations
			1	Northern Mesopotamia							5	Northern Levant
			2	Southern Levant							6	Central Asia
			3	Syrian Desert							7	Unassigned
Linkage Group	1H	1H	1H	2H	2H	2H	2H	2H	3H	3H	3H	3H	4H	4H	4H	4H	5H	5H	5H	5H	5H	6H	6H	6H	6H	7H	7H	7H	7H
Windows size (cM)	48.7	46.25	50.65	66.81	4.05	54.69	48.85	3.93	58.31	8.53	41.2	56.38	53.87	14.04	59.35	3.64	42.7	11.91	59.7	33.88	35.64	58.34	15.84	50.54	14.67	67.69	12.78	65.56	22.9
Central European landraces
CIho04087	3	2	7	2	2	5	2	7	5	5	2	2	2	1	2	7	5	1	2	2	6	2	6	2	7	2	7	2	7
CIho04087_2	3	2	7	2	2	5	2	7	5	5	2	2	2	1	2	7	5	1	2	2	6	2	6	2	7	2	7	2	7
CIho04095	2	2	7	2	2	2	6	7	3	5	2	2	2	1	6	7	2	2	2	1	6	2	6	2	7	2	1	2	7
CIho04095_2	2	2	7	2	2	2	6	7	3	5	2	2	2	1	6	7	2	2	2	1	6	2	6	2	7	2	1	2	7
CIho06702	2	2	6	2	2	2	7	7	2	5	6	2	2	1	6	7	2	2	6	2	6	2	1	2	7	2	3	2	7
CIho06702_2	2	2	6	2	2	2	7	7	2	5	6	2	2	1	6	7	2	2	6	2	6	6	1	2	7	2	3	2	7
CIho10549	2	2	7	2	2	3	3	7	6	1	2	5	6	6	3	7	5	2	6	2	3	5	6	2	7	2	3	2	7
CIho10549_2	2	2	7	2	2	3	3	7	6	1	2	5	6	6	3	7	5	2	6	2	3	5	6	2	7	2	3	2	7
CIho10550	2	2	7	2	5	2	3	7	6	2	2	2	3	1	2	7	2	1	2	2	5	3	6	5	7	6	3	2	7
CIho10550_2	2	2	7	2	5	2	3	7	6	2	2	2	3	1	2	7	2	1	2	2	5	3	6	5	7	6	3	2	7
CIho13353	2	2	6	2	1	2	3	7	2	2	2	2	5	1	5	7	2	2	2	2	1	2	2	2	7	1	2	2	7
CIho13353_2	2	2	6	2	1	2	3	7	2	2	2	2	5	1	5	7	2	2	2	2	1	2	2	2	7	1	2	2	7
CIho14302	2	2	3	2	2	2	6	7	5	5	3	1	5	1	2	7	5	2	3	5	2	2	6	2	7	2	3	2	7
CIho14302_2	2	2	3	2	2	2	6	7	5	5	3	1	5	1	2	7	5	2	3	5	2	2	6	2	7	2	3	2	7
CIho14328	2	2	6	2	2	2	7	7	2	5	2	2	2	1	6	7	6	2	6	2	2	6	6	2	7	2	3	2	7
CIho14328_2	2	2	6	2	2	2	7	7	2	5	2	2	2	1	6	7	6	2	6	2	2	6	6	2	7	2	3	2	7
CIho14333	2	2	7	2	2	2	6	7	2	5	2	1	5	1	2	7	5	1	3	2	6	2	6	3	7	5	3	2	7
CIho14333_2	2	2	7	2	2	2	6	7	2	5	2	1	5	1	2	7	5	1	3	2	6	2	6	3	7	5	3	2	7
CIho14334	6	2	7	2	2	2	6	7	5	5	2	2	5	2	2	7	2	3	3	2	5	3	6	1	7	5	3	2	7
CIho14334_2	6	2	7	2	2	2	6	7	5	5	2	2	5	2	2	7	2	3	3	2	5	3	6	1	7	5	3	2	7
CIho14344	2	2	3	2	2	2	5	7	2	5	2	6	1	6	2	7	2	2	3	5	6	2	2	2	7	6	2	2	7
CIho14344_2	2	2	3	2	2	2	5	7	2	5	2	6	1	6	2	7	2	2	3	5	6	2	2	2	7	6	2	2	7
CIho14345	2	2	7	3	2	5	2	7	5	5	2	2	5	3	2	7	5	2	3	2	6	2	6	2	7	2	3	2	7
CIho14345_2	2	2	7	3	2	5	2	7	5	5	2	2	5	3	2	7	5	2	3	2	6	2	6	2	7	2	3	2	7
CIho14391	2	2	3	2	2	2	7	7	5	5	2	2	2	6	2	7	5	2	2	2	6	2	2	2	7	6	3	2	7
CIho14391_2	2	2	3	2	2	2	7	7	5	5	2	2	2	6	2	7	5	2	2	2	6	2	2	2	7	6	3	2	7
CIho14394	6	6	2	2	2	2	6	7	5	5	2	1	5	2	2	7	2	2	3	2	6	3	6	2	7	2	7	2	7
CIho14394_2	6	6	2	2	2	2	6	7	5	5	2	1	5	2	2	7	2	2	3	2	6	3	6	2	7	2	7	2	7
CIho14395	6	2	7	2	2	2	7	7	5	5	2	6	1	1	2	7	2	1	2	2	6	2	6	2	7	2	3	2	7
CIho14395_2	6	2	7	2	2	2	7	7	5	5	2	6	1	1	2	7	2	1	2	2	6	2	6	2	7	2	3	2	7
PI005873	2	2	7	2	2	5	2	7	2	2	2	2	2	6	2	7	1	2	5	2	2	2	2	2	7	2	3	5	7
PI005873_2	2	2	7	2	2	5	2	7	2	2	2	2	2	6	2	7	1	2	5	2	2	2	2	2	7	2	3	5	7
PI035051	2	2	7	2	2	2	7	7	5	2	2	2	5	1	2	7	1	2	2	2	6	2	2	2	7	2	7	2	7
PI035051_2	2	2	7	2	2	2	7	7	5	2	2	2	5	1	2	7	1	2	2	2	6	2	2	2	7	2	7	2	7
PI038317	2	2	7	2	2	2	7	7	2	2	2	2	3	1	2	7	2	2	2	2	2	2	2	2	7	2	5	2	7
PI038317_2	2	2	7	2	2	2	7	7	2	2	2	2	3	1	2	7	2	2	2	2	2	2	2	2	7	2	5	2	7
PI038320	2	2	3	2	2	5	2	7	5	5	2	1	1	6	2	7	5	2	2	3	6	2	2	5	7	2	3	2	7
PI038320_2	2	2	3	2	2	5	2	7	5	5	2	1	1	6	2	7	5	2	2	3	6	2	2	5	7	2	3	2	7
PI038484	6	2	7	2	2	3	3	7	6	1	2	5	3	2	2	7	2	2	6	2	6	2	6	6	7	2	3	2	7
PI038484_2	6	2	7	2	2	3	3	7	6	1	2	5	3	2	2	7	2	2	6	2	6	2	6	6	7	2	3	2	7
PI038485	6	2	7	3	2	3	6	7	6	2	6	2	5	2	2	7	2	3	2	2	6	3	6	2	7	2	3	2	7
PI038485_2	6	2	7	3	2	3	6	7	6	2	6	2	5	2	2	7	2	3	2	2	6	3	6	2	7	2	3	2	7
PI048641	6	2	7	2	2	2	6	7	5	5	2	2	2	1	2	7	2	3	3	2	6	1	2	2	7	6	3	2	7
PI048641_2	6	2	7	2	2	2	6	7	5	5	2	2	2	1	2	7	2	3	3	2	6	1	2	2	7	6	3	2	7
PI057015	2	2	7	6	2	2	3	7	2	1	2	2	2	3	6	7	3	2	6	5	6	3	3	2	7	2	3	1	7
PI057015_2	2	2	7	6	2	2	3	7	2	1	2	2	2	3	6	7	3	2	6	5	6	3	3	2	7	2	3	1	7
PI057065	1	2	7	2	2	2	6	7	5	2	2	2	2	1	5	7	2	2	5	2	1	2	5	2	7	1	2	2	7
PI057065_2	1	2	7	2	2	2	6	7	5	2	2	2	2	1	5	7	2	2	5	2	1	2	5	2	7	1	2	2	7
PI057095	2	2	7	2	2	5	6	7	5	3	2	2	2	2	2	7	5	2	2	5	2	2	5	2	7	1	2	2	7
PI057095_2	2	2	7	2	2	5	6	7	5	3	2	2	2	2	2	7	5	2	2	5	2	2	5	2	7	1	2	2	7
PI057097	5	2	6	2	2	2	7	7	2	5	2	2	2	1	6	7	2	2	6	2	2	5	1	2	7	6	3	2	7
PI057097_2	5	2	6	2	2	2	7	7	2	5	2	2	2	1	6	7	2	2	6	2	2	5	1	2	7	6	3	2	7
PI057098	5	2	6	2	2	2	7	7	2	5	2	2	5	1	6	7	2	2	6	2	2	6	1	2	7	2	7	2	7
PI057098_2	5	2	6	2	2	2	7	7	2	5	2	2	5	1	6	7	2	2	6	2	2	6	1	2	7	2	7	2	7
PI057099	3	2	3	2	2	5	6	7	2	5	2	1	3	1	2	7	5	2	3	3	6	2	6	2	7	2	3	2	7
PI057099_2	3	2	3	2	2	5	6	7	2	5	2	1	3	1	2	7	5	2	3	3	6	2	6	2	7	2	3	2	7
PI061509	6	2	7	2	2	2	6	7	5	5	2	1	5	3	2	7	2	1	1	2	2	3	3	2	7	6	3	2	7
PI061509_2	6	2	7	2	2	2	6	7	5	5	2	1	5	3	2	7	2	1	1	2	2	3	3	2	7	6	3	2	7
PI061510	2	2	7	2	2	2	7	7	2	5	2	2	1	2	2	7	5	1	3	2	6	2	6	2	7	5	3	2	7
PI061510_2	2	2	7	2	2	2	7	7	2	5	2	2	1	2	2	7	5	1	3	2	6	2	6	2	7	5	3	2	7
PI068208	3	2	7	2	2	2	7	7	2	5	2	2	2	2	6	7	2	2	6	5	5	5	6	2	7	2	1	3	7
PI068208_2	3	2	7	2	2	2	7	7	2	5	2	2	2	2	6	7	2	2	6	5	5	5	6	2	7	2	1	3	7
PI068209	2	2	7	6	2	2	7	7	5	5	2	2	1	2	1	7	2	5	5	2	2	2	6	2	7	6	2	2	7
PI068209_2	2	2	7	6	2	2	7	7	5	5	2	2	1	2	1	7	2	5	5	2	2	2	6	2	7	6	2	2	7
PI068226	2	2	7	2	2	2	7	7	5	5	2	2	2	2	6	7	6	2	6	2	5	2	3	3	7	2	7	2	7
PI068226_2	2	2	7	2	2	2	7	7	5	5	2	2	2	2	6	7	6	2	6	2	5	2	3	3	7	2	7	2	7
PI073291	5	2	7	3	2	3	6	7	2	5	2	5	3	1	2	7	5	2	5	1	1	2	5	1	7	2	3	2	7
PI073291_2	5	2	7	3	2	3	6	7	2	5	2	5	3	1	2	7	5	2	5	1	1	2	5	1	7	2	3	2	7
PI073292	2	5	2	2	2	2	6	7	5	5	2	1	1	6	2	7	5	1	3	2	2	2	2	2	7	6	3	2	7
PI073292_2	2	5	2	2	2	2	6	7	5	5	2	1	1	6	2	7	5	1	3	2	2	2	2	2	7	6	3	2	7
PI073296	3	2	7	6	2	2	7	7	2	5	2	2	2	1	1	7	6	2	6	2	6	2	6	2	7	2	7	2	7
PI073296_2	3	2	7	6	2	2	7	7	2	5	2	2	2	1	1	7	6	2	6	2	6	2	6	2	7	2	7	2	7
PI073297	3	3	2	1	2	2	7	7	2	5	2	2	2	2	5	7	2	5	6	5	2	2	6	2	7	2	2	3	7
PI073297_2	3	3	2	1	2	2	7	7	2	5	2	2	2	2	5	7	2	5	6	5	2	2	6	2	7	2	2	3	7
PI073301	2	2	3	2	2	2	7	7	5	5	2	6	5	2	2	7	3	1	3	2	2	2	6	2	7	6	3	2	7
PI073301_2	2	2	3	2	2	2	7	7	5	5	2	6	5	2	2	7	3	1	3	2	2	2	6	2	7	6	3	2	7
PI076281	1	2	7	3	2	2	3	7	2	2	2	3	2	2	6	7	2	1	2	2	2	2	6	2	7	2	3	2	7
PI076281_2	1	2	7	3	2	2	3	7	2	2	2	3	2	2	6	7	2	1	2	2	2	2	6	2	7	2	3	2	7
PI078786	3	2	3	2	2	2	2	7	5	5	2	2	2	2	1	7	2	2	6	5	6	2	2	2	7	2	7	2	7
PI078786_2	3	2	3	2	2	2	2	7	5	5	2	2	2	2	1	7	2	2	6	5	6	2	2	2	7	2	7	2	7
PI086189	2	2	7	2	2	2	7	7	2	2	2	2	5	1	6	7	2	2	2	2	2	5	6	2	7	1	2	2	7
PI086189_2	2	2	7	2	2	2	7	7	2	2	2	2	5	1	6	7	2	2	2	2	2	5	6	2	7	1	2	2	7
PI094790	2	2	5	2	2	5	2	7	5	5	2	2	5	6	2	7	2	6	3	5	2	2	1	2	7	2	3	2	7
PI094790_2	2	2	5	2	2	5	2	7	5	5	2	2	5	6	2	7	2	6	3	5	2	2	1	2	7	2	3	2	7
PI094797	2	2	7	2	2	1	2	7	5	5	2	6	5	5	2	7	2	1	2	5	2	2	3	2	7	6	2	2	7
PI094797_2	2	2	7	2	2	1	2	7	5	5	2	6	5	5	2	7	2	1	2	5	2	2	3	2	7	6	2	2	7
PI094801	2	2	7	2	2	3	3	7	6	2	2	6	5	6	2	7	2	6	6	2	1	5	6	2	7	2	3	5	7
PI094801_2	2	2	7	2	2	3	3	7	6	2	2	6	5	6	2	7	2	6	6	2	1	5	6	2	7	2	3	5	7
PI094806	2	2	3	2	2	5	6	7	5	2	2	2	3	1	2	7	5	1	5	2	6	2	5	2	7	6	3	2	7
PI094806_2	2	2	3	2	2	5	6	7	5	2	2	2	3	1	2	7	5	1	5	2	6	2	5	2	7	6	3	2	7
PI094834	2	2	7	2	2	2	7	7	2	2	2	2	5	1	2	7	2	2	2	1	1	2	6	2	7	2	5	2	7
PI094834_2	2	2	7	2	2	2	7	7	2	2	2	2	5	1	2	7	2	2	2	1	1	2	6	2	7	2	5	2	7
PI117347	2	2	7	2	2	2	3	7	5	5	2	2	5	1	2	7	2	6	2	2	2	2	1	2	7	3	3	2	7
PI117347_2	2	2	7	2	2	2	3	7	5	5	2	2	5	1	2	7	2	6	2	2	2	2	1	2	7	3	3	2	7
PI141423	3	2	7	2	2	2	5	7	5	5	2	2	2	1	2	7	5	1	2	2	5	3	2	2	7	2	3	2	7
PI141423_2	3	2	7	2	2	2	5	7	5	5	2	2	2	1	2	7	5	1	2	2	5	3	2	2	7	2	3	2	7
PI168367	2	2	3	3	2	2	7	7	2	5	2	2	2	1	2	7	2	2	2	2	5	2	3	5	7	5	3	2	7
PI168367_2	2	2	3	3	2	2	7	7	2	5	2	2	2	1	2	7	2	2	2	2	5	2	3	5	7	5	3	2	7
PI178594	2	2	7	2	2	5	2	7	2	5	2	5	5	1	6	7	1	2	2	1	6	2	6	6	7	2	7	2	7
PI178594_2	2	2	7	2	2	5	2	7	2	5	2	5	5	1	6	7	1	2	2	1	6	2	6	6	7	2	7	2	7
PI178636	6	5	2	2	2	3	2	7	2	2	2	5	2	2	6	7	5	2	2	2	3	2	6	2	7	2	3	2	7
PI178636_2	6	5	2	2	2	3	2	7	2	2	2	5	2	2	6	7	5	2	2	2	3	2	6	2	7	2	3	2	7
PI182373	2	5	3	3	2	2	7	7	2	5	2	1	5	1	2	7	5	2	3	3	5	2	6	2	7	6	2	2	7
PI182373_2	2	5	3	3	2	2	7	7	2	5	2	1	5	1	2	7	5	2	3	3	5	2	6	2	7	6	2	2	7
PI182659	2	6	2	3	2	2	3	7	6	5	2	2	3	5	3	7	5	2	2	2	3	5	6	6	7	2	3	2	7
PI182659_2	2	6	2	3	2	2	3	7	6	5	2	2	3	5	3	7	5	2	2	2	3	5	6	6	7	2	3	2	7
PI182662	2	2	7	3	3	1	3	7	6	2	2	5	3	2	2	7	5	2	6	2	6	6	6	2	7	5	3	3	7
PI182662_2	2	2	7	3	3	1	3	7	6	2	2	5	3	2	2	7	5	2	6	2	6	6	6	2	7	5	3	3	7
PI182681	2	2	7	2	1	2	3	7	6	1	2	3	3	2	2	7	2	1	6	6	3	6	1	2	7	2	5	1	7
PI182681_2	2	2	7	2	1	2	3	7	6	1	2	3	3	2	2	7	2	1	6	6	3	6	1	2	7	2	5	1	7
PI182687	2	2	7	2	2	2	3	7	6	1	2	2	3	3	3	7	5	1	5	2	3	5	3	2	7	5	3	2	7
PI182687_2	2	2	7	2	2	2	3	7	6	1	2	2	3	3	3	7	5	1	5	2	3	5	3	2	7	5	3	2	7
PI182691	2	5	2	5	2	3	3	7	6	1	2	5	3	6	2	7	5	3	6	2	3	2	1	6	7	2	3	2	7
PI182691_2	2	5	2	5	2	3	3	7	6	1	2	5	3	6	2	7	5	3	6	2	3	2	1	6	7	2	3	2	7
PI182693	6	2	1	5	2	3	3	7	6	1	2	2	5	2	2	7	5	2	2	2	6	2	3	5	7	1	3	2	7
PI182693_2	6	2	1	5	2	3	3	7	6	1	2	2	5	2	2	7	5	2	2	2	6	2	3	5	7	1	3	2	7
PI182694	2	3	6	2	2	3	3	7	6	1	2	2	2	2	2	7	5	2	6	5	3	2	6	2	7	2	3	2	7
PI182694_2	2	3	6	2	2	3	3	7	6	1	2	2	2	2	2	7	5	2	6	5	3	2	6	2	7	2	3	2	7
PI184103	5	2	5	3	2	2	6	7	5	3	2	2	3	1	2	7	1	2	2	2	1	2	5	2	7	5	3	2	7
PI184103_2	5	2	5	3	2	2	6	7	5	3	2	2	3	1	2	7	1	2	2	2	1	2	5	2	7	5	3	2	7
PI184112	2	2	5	2	2	2	6	7	5	5	2	3	3	1	2	7	1	2	2	2	1	2	5	2	7	1	3	2	7
PI184112_2	2	2	5	2	2	2	6	7	5	5	2	3	3	1	2	7	1	2	2	2	1	2	5	2	7	1	3	2	7
PI220659	2	2	1	2	3	5	3	7	2	5	2	2	1	1	5	7	5	2	2	5	6	2	2	2	7	2	3	2	7
PI220659_2	2	2	1	2	3	5	3	7	2	5	2	2	1	1	5	7	5	2	2	5	6	2	2	2	7	2	3	2	7
PI226639	2	2	7	3	2	2	3	7	5	2	2	2	2	3	2	7	2	6	2	1	5	1	6	6	7	2	3	2	7
PI226639_2	2	2	7	3	2	2	3	7	5	2	2	2	2	3	2	7	2	6	2	1	5	1	6	6	7	2	3	2	7
PI227449	2	2	7	3	2	5	3	7	6	2	2	2	2	3	5	7	2	2	2	1	6	5	3	6	7	2	3	2	7
PI227449_2	2	2	7	3	2	5	3	7	6	2	2	2	2	3	5	7	2	2	2	1	6	5	3	6	7	2	3	2	7
PI243581	6	2	7	2	2	2	2	7	5	5	2	2	2	1	6	7	1	2	1	2	6	6	1	2	7	2	3	2	7
PI243581_2	6	2	7	2	2	2	2	7	5	5	2	2	2	1	6	7	1	2	1	2	6	6	1	2	7	2	3	2	7
PI244785	2	2	7	2	3	5	2	7	2	5	2	2	1	2	5	7	5	2	2	2	6	3	3	2	7	2	3	2	7
PI244785_2	2	2	7	2	3	5	2	7	2	5	2	2	1	2	5	7	5	2	2	2	6	3	3	2	7	2	3	2	7
PI250861	2	2	7	2	2	2	6	7	5	5	2	1	5	1	2	7	5	2	3	5	6	5	5	2	7	2	3	2	7
PI250861_2	2	2	7	2	2	2	6	7	5	5	2	1	5	1	2	7	5	2	3	5	6	5	5	2	7	2	3	2	7
PI253313	2	2	7	2	2	2	7	7	2	2	2	2	2	6	2	7	2	2	5	2	2	5	5	2	7	3	3	2	7
PI253313_2	2	2	7	2	2	2	7	7	2	2	2	2	2	6	2	7	2	2	5	2	2	5	5	2	7	3	3	2	7
PI253938	2	2	6	3	1	3	3	7	2	5	2	3	3	2	3	7	2	2	2	2	5	2	6	5	7	2	3	2	7
PI253938_2	2	2	6	3	1	3	3	7	2	5	2	3	3	2	3	7	2	2	2	2	5	2	6	5	7	2	3	2	7
PI264251	2	2	5	2	3	5	2	7	5	5	2	2	1	6	5	7	2	6	5	5	2	2	1	2	7	1	3	2	7
PI264251_2	2	2	5	2	3	5	2	7	5	5	2	2	1	6	5	7	2	6	5	5	2	2	1	2	7	1	3	2	7
PI264864	2	2	7	2	2	2	6	7	2	2	2	2	1	1	2	7	1	2	2	2	1	2	5	2	7	2	3	2	7
PI264864_2	2	2	7	2	2	2	6	7	2	2	2	2	1	1	2	7	1	2	2	2	1	2	5	2	7	2	3	2	7
PI264870	2	2	7	2	3	5	2	7	5	5	2	2	5	1	5	7	2	6	5	5	2	2	1	2	7	1	3	2	7
PI264870_2	2	2	7	2	3	5	2	7	5	5	2	2	5	1	5	7	2	6	5	5	2	2	1	2	7	1	3	2	7
PI264926	2	2	7	2	2	2	3	7	2	2	2	2	2	3	1	7	2	5	5	3	5	5	5	2	7	2	7	2	7
PI264926_2	2	2	7	2	2	2	3	7	2	2	2	2	2	3	1	7	2	5	5	3	5	5	5	2	7	2	7	2	7
PI268241	2	2	7	2	2	2	3	7	2	2	2	3	2	3	6	7	2	2	2	2	5	3	3	6	7	2	3	5	7
PI268241_2	2	2	7	2	2	2	3	7	2	2	2	3	2	3	6	7	2	2	2	2	5	3	3	6	7	2	3	5	7
PI268255	2	3	2	2	2	2	1	7	3	2	2	2	2	3	2	7	2	6	6	1	3	5	5	2	7	2	3	2	7
PI268255_2	2	3	2	2	2	2	1	7	3	2	2	2	2	3	2	7	2	6	6	1	3	5	5	2	7	2	3	2	7
PI268256	2	6	2	2	2	5	2	7	6	2	2	2	2	1	3	7	2	6	2	1	6	2	3	2	7	2	3	2	7
PI268256_2	2	6	2	2	2	5	2	7	6	2	2	2	2	1	3	7	2	6	2	1	6	2	3	2	7	2	3	2	7
PI283397	2	2	7	2	2	5	2	7	2	2	2	2	3	3	6	7	1	2	5	2	1	2	6	2	7	1	2	2	7
PI283397_2	2	2	7	2	2	5	2	7	2	2	2	2	3	3	6	7	1	2	5	2	1	2	6	2	7	1	2	2	7
PI285118	2	2	7	2	2	1	5	7	2	2	2	2	5	6	2	7	2	2	2	2	2	2	6	6	7	2	5	2	7
PI285118_2	2	2	7	2	2	1	5	7	2	2	2	2	5	6	2	7	2	2	2	2	2	2	6	6	7	2	5	2	7
PI296185	1	2	7	2	2	2	3	7	5	5	2	1	2	2	2	7	2	1	2	2	6	6	6	2	7	6	3	2	7
PI296185_2	1	2	7	2	2	2	3	7	5	5	2	1	2	2	2	7	2	1	2	2	6	6	6	2	7	6	3	2	7
PI296455	2	2	7	2	2	1	2	7	5	5	2	2	3	1	2	7	1	2	5	2	1	3	6	2	7	2	3	2	7
PI296455_2	2	2	7	2	2	1	2	7	5	5	2	2	3	1	2	7	1	2	5	2	1	3	6	2	7	2	3	2	7
PI327701	3	2	6	6	2	5	2	7	2	5	2	2	3	2	5	7	2	2	6	2	5	5	2	2	7	2	7	2	7
PI327701_2	3	2	6	6	2	5	2	7	2	5	2	2	3	2	5	7	2	2	6	2	5	5	2	2	7	2	7	2	7
PI327702	3	2	7	6	2	5	2	7	2	5	2	2	3	2	5	7	2	2	6	5	5	5	6	2	7	2	7	2	7
PI327702_2	3	2	7	6	2	5	2	7	2	5	2	2	3	2	5	7	2	2	6	5	5	5	6	2	7	2	7	2	7
PI327704	2	2	7	2	2	2	2	7	2	2	2	2	2	6	6	7	1	2	5	3	6	5	6	2	7	1	5	2	7
PI327704_2	2	2	7	2	2	2	2	7	2	2	2	2	2	6	6	7	1	2	5	3	6	5	6	2	7	1	5	2	7
PI327708	3	2	7	2	2	5	2	7	2	5	2	2	3	2	1	7	2	2	6	5	5	5	6	2	7	2	7	2	7
PI327708_2	3	2	7	2	2	5	2	7	2	5	2	2	3	2	1	7	2	2	6	5	5	5	6	2	7	2	7	2	7
PI327709	3	2	7	6	2	5	2	7	2	5	2	2	3	2	1	7	2	2	6	5	5	5	6	2	7	2	7	2	7
PI327709_2	3	2	7	6	2	5	2	7	2	5	2	2	3	2	1	7	2	2	6	5	5	5	6	2	7	2	7	2	7
PI327738	3	2	7	6	2	5	2	7	2	5	2	2	3	2	1	7	2	2	6	5	5	5	6	2	7	2	7	2	7
PI327738_2	3	2	7	6	2	5	2	7	2	5	2	2	3	2	1	7	2	2	6	5	5	5	6	2	7	2	7	2	7
PI327764	2	2	7	6	2	5	2	7	2	5	2	2	3	2	5	7	2	2	6	2	5	5	6	2	7	2	7	2	7
PI327764_2	2	2	7	6	2	5	2	7	2	5	2	2	3	2	5	7	2	2	6	2	5	5	6	2	7	2	7	2	7
PI327783	3	2	6	6	2	5	2	7	2	5	2	2	3	2	5	7	2	2	6	2	5	5	2	2	7	2	7	2	7
PI327783_2	3	2	6	6	2	5	2	7	2	5	2	2	3	2	5	7	2	2	6	2	5	5	2	2	7	2	7	2	7
PI327810	3	2	7	6	2	5	2	7	2	5	2	2	3	2	1	7	2	2	6	5	5	5	6	2	7	2	7	2	7
PI327810_2	3	2	7	6	2	5	2	7	2	5	2	2	3	2	1	7	2	2	6	5	5	5	6	2	7	2	7	2	7
PI327840	5	2	7	2	2	2	7	7	2	5	2	2	2	1	2	7	2	2	3	5	6	6	1	2	7	2	7	2	7
PI327840_2	5	2	7	2	2	2	7	7	2	5	2	2	2	1	2	7	2	2	3	5	6	6	1	2	7	2	7	2	7
PI327842	5	2	6	2	2	2	7	7	2	5	2	2	2	1	6	7	2	2	3	5	6	6	2	2	7	2	7	2	7
PI327842_2	5	2	6	2	2	2	7	7	2	5	2	2	2	1	6	7	2	2	3	5	6	6	2	2	7	2	7	2	7
PI327868	2	2	7	2	2	3	2	7	5	5	2	5	3	1	2	7	1	5	2	2	2	2	1	2	7	3	3	2	7
PI327868_2	2	2	7	2	2	3	2	7	5	5	2	5	3	1	2	7	1	5	2	2	2	2	1	2	7	3	3	2	7
PI328171	2	2	7	3	2	3	6	7	5	3	2	5	5	1	2	7	2	2	3	2	2	6	5	2	7	1	3	2	7
PI328171_2	2	2	7	3	2	3	6	7	5	3	2	5	5	1	2	7	2	2	3	2	2	6	5	2	7	1	3	2	7
PI328336	2	2	3	2	2	6	2	7	2	5	2	1	5	1	2	7	5	2	6	2	6	2	6	2	7	2	3	2	7
PI328336_2	2	2	3	2	2	6	2	7	2	5	2	1	5	1	2	7	5	2	6	2	6	2	6	2	7	2	3	2	7
PI328637	2	2	7	2	2	2	6	7	5	5	2	2	3	1	2	7	2	2	2	2	6	2	5	2	7	5	2	2	7
PI328637_2	2	2	7	2	2	2	6	7	5	5	2	2	3	1	2	7	2	2	2	2	6	2	5	2	7	5	2	2	7
PI328858	6	2	7	2	2	2	5	7	2	5	2	2	1	1	2	7	1	5	2	2	2	2	2	2	7	2	7	2	7
PI328858_2	6	2	7	2	2	2	5	7	2	5	2	2	1	1	2	7	1	5	2	2	2	2	2	2	7	2	7	2	7
PI328907	2	2	3	2	3	5	6	7	5	3	2	2	2	1	6	7	2	2	3	3	6	1	3	2	7	1	3	2	7
PI328907_2	2	2	3	2	3	5	6	7	5	3	2	2	2	1	6	7	2	2	3	3	6	1	3	2	7	1	3	2	7
PI328976	6	2	7	2	2	2	2	7	2	2	6	2	2	1	2	7	2	2	2	1	6	2	2	2	7	6	5	2	7
PI328976_2	6	2	7	2	2	2	2	7	2	2	6	2	2	1	2	7	2	2	2	1	6	2	2	2	7	6	5	2	7
PI329032	2	2	7	3	6	5	2	7	5	2	2	2	3	1	5	7	2	2	5	2	6	3	5	2	7	2	7	2	7
PI329032_2	2	2	7	3	6	5	2	7	5	2	2	2	3	1	5	7	2	2	5	2	6	3	5	2	7	2	7	2	7
PI331895	2	2	5	2	3	2	7	7	2	5	2	2	1	1	5	7	2	2	2	5	6	3	6	2	7	2	3	2	7
PI331895_2	2	2	5	2	3	2	7	7	2	5	2	2	1	1	5	7	2	2	2	5	6	3	6	2	7	2	3	2	7
PI342136	3	2	7	2	2	2	6	7	2	5	2	2	2	1	2	7	5	2	3	2	6	6	5	6	7	2	5	2	7
PI342136_2	3	2	7	2	2	2	6	7	2	5	2	2	2	1	2	7	5	2	3	2	6	6	5	6	7	2	5	2	7
PI342139	2	2	5	2	2	5	2	7	5	5	2	2	1	3	6	7	6	6	2	2	1	2	1	2	7	2	3	2	7
PI342139_2	2	2	5	2	2	5	2	7	5	5	2	2	1	3	6	7	6	6	2	2	1	2	1	2	7	2	3	2	7
PI342198	2	2	7	2	2	5	6	7	2	2	2	2	2	1	6	7	2	6	5	5	5	2	1	2	7	1	3	2	7
PI342198_2	2	2	7	2	2	5	6	7	2	2	2	2	2	1	6	7	2	6	5	5	5	2	1	2	7	1	3	2	7
PI342219	2	2	7	3	2	2	6	7	2	5	2	2	5	1	1	7	3	1	5	3	6	2	6	1	7	2	3	2	7
PI342219_2	2	2	7	3	2	2	6	7	2	5	2	2	5	1	1	7	3	1	5	3	6	2	6	1	7	2	3	2	7
PI342270	2	2	5	3	2	3	2	7	5	5	2	2	2	1	2	7	1	6	2	2	5	2	1	2	7	3	3	2	7
PI342270_2	2	2	5	3	2	3	2	7	5	5	2	2	2	1	2	7	1	6	2	2	5	2	1	2	7	3	3	2	7
PI342283	2	2	7	3	2	3	3	7	5	3	2	2	3	1	2	7	2	2	3	2	6	6	6	1	7	2	3	2	7
PI342283_2	2	2	7	3	2	3	3	7	5	3	2	2	3	1	2	7	2	2	3	2	6	6	6	1	7	2	3	2	7
PI342329	2	2	7	3	2	3	2	7	5	3	2	1	3	1	2	7	5	2	3	1	6	2	5	2	7	1	3	2	7
PI342329_2	2	2	7	3	2	3	2	7	5	3	2	1	3	1	2	7	5	2	3	1	6	2	5	2	7	1	3	2	7
PI342331	2	2	7	2	2	3	2	7	2	3	2	2	3	1	1	7	1	2	5	5	6	2	6	1	7	1	3	2	7
PI342331_2	2	2	7	2	2	3	2	7	2	3	2	2	3	1	1	7	1	2	5	5	6	2	6	1	7	1	3	2	7
PI344885	2	2	7	2	2	5	6	7	2	2	2	2	5	3	5	7	1	2	5	2	2	2	6	2	7	1	5	2	7
PI344885_2	2	2	7	2	2	5	6	7	2	2	2	2	5	3	5	7	1	2	5	2	2	2	6	2	7	1	5	2	7
PI344886	2	2	7	2	2	2	3	7	2	2	2	2	2	3	1	7	2	5	5	3	5	5	5	2	7	2	7	2	7
PI344886_2	2	2	7	2	2	2	3	7	2	2	2	2	2	3	1	7	2	5	5	3	5	5	5	2	7	2	7	2	7
PI344903	2	2	7	2	2	2	7	7	2	2	2	2	2	3	2	7	2	2	5	2	1	5	5	2	7	2	3	2	7
PI344903_2	2	2	7	2	2	2	7	7	2	2	2	2	2	3	2	7	2	2	5	2	1	5	5	2	7	2	3	2	7
PI344920	2	2	7	2	2	5	6	7	5	5	2	3	3	1	2	7	1	2	2	2	6	2	1	2	7	1	2	2	7
PI344920_2	2	2	7	2	2	5	6	7	5	5	2	3	3	1	2	7	1	2	2	2	6	2	1	2	7	1	2	2	7
PI344926	5	2	5	2	2	2	6	7	5	3	2	2	3	6	2	7	2	2	2	2	1	2	5	2	7	1	3	2	7
PI344926_2	5	2	5	2	2	2	6	7	5	3	2	2	3	6	2	7	2	2	2	2	1	2	5	2	7	1	3	2	7
PI344928	2	2	7	2	2	5	2	7	2	2	2	2	2	6	2	7	1	2	2	2	1	2	5	2	7	3	3	2	7
PI344928_2	2	2	7	2	2	5	2	7	2	2	2	2	2	6	2	7	1	2	2	2	1	2	5	2	7	3	3	2	7
PI344930	2	2	3	2	2	5	6	7	5	5	2	2	3	1	2	7	1	2	2	2	1	3	5	2	7	2	3	2	7
PI344930_2	2	2	3	2	2	5	6	7	5	5	2	2	3	1	2	7	1	2	2	2	1	3	5	2	7	2	3	2	7
PI344932	2	2	7	2	2	2	7	7	2	2	2	2	5	2	5	7	1	2	2	2	2	2	6	1	7	1	2	2	7
PI344932_2	2	2	7	2	2	2	7	7	2	2	2	2	5	2	5	7	1	2	2	2	2	2	6	1	7	1	2	2	7
PI344936	2	2	7	2	2	2	7	7	2	2	2	2	3	3	5	7	1	2	5	2	2	2	2	2	7	1	2	2	7
PI344936_2	2	2	7	2	2	2	7	7	2	2	2	2	3	3	5	7	1	2	5	2	2	2	2	2	7	1	2	2	7
PI344940	2	2	7	2	2	2	2	7	5	3	2	3	2	1	2	7	2	5	2	2	6	2	5	2	7	5	5	2	7
PI344940_2	2	2	7	2	2	2	2	7	5	3	2	3	2	1	2	7	2	5	2	2	6	2	5	2	7	5	5	2	7
PI344941	2	2	7	2	2	2	6	7	2	3	2	3	3	1	2	7	2	2	2	2	6	2	5	2	7	1	3	2	7
PI344941_2	2	2	7	2	2	2	6	7	2	3	2	3	3	1	2	7	2	2	2	2	6	2	5	2	7	1	3	2	7
PI344942	2	2	7	2	2	2	7	7	2	2	2	2	2	6	6	7	1	2	3	5	2	5	5	2	7	2	3	2	7
PI344942_2	2	2	7	2	2	2	7	7	2	2	2	2	2	6	6	7	1	2	3	5	2	5	5	2	7	2	3	2	7
PI344943	2	2	7	2	2	2	2	7	5	2	2	2	3	6	2	7	2	2	5	2	1	5	6	2	7	2	3	2	7
PI344943_2	2	2	7	2	2	2	2	7	5	2	2	2	3	6	2	7	2	2	5	2	1	5	6	2	7	2	3	2	7
PI344944	2	2	7	3	2	5	3	7	5	2	2	3	3	6	1	7	2	2	2	2	2	2	5	2	7	1	2	5	7
PI344944_2	2	2	7	3	2	5	3	7	5	2	2	3	3	6	1	7	2	2	2	2	2	2	5	2	7	1	2	5	7
PI344956	2	2	7	3	2	5	6	7	5	2	2	2	5	6	1	7	2	5	2	3	5	5	3	2	7	2	7	2	7
PI344956_2	2	2	7	3	2	5	6	7	5	2	2	2	5	6	1	7	2	5	2	3	5	5	3	2	7	2	7	2	7
PI344958	2	2	7	2	2	2	3	7	5	3	2	3	3	6	2	7	2	2	2	2	2	2	5	2	7	1	3	2	7
PI344958_2	2	2	7	2	2	2	3	7	5	3	2	3	3	6	2	7	2	2	2	2	2	2	5	2	7	1	3	2	7
PI349896	2	2	7	2	2	2	7	7	2	2	2	2	2	6	2	7	2	2	5	3	5	5	6	2	7	1	5	3	7
PI349896_2	2	2	7	2	2	2	7	7	2	2	2	2	2	6	2	7	2	2	5	3	5	5	6	2	7	1	5	3	7
PI349907	6	2	7	2	2	2	7	7	2	2	2	2	3	1	2	7	1	2	5	2	2	2	2	2	7	2	7	2	7
PI349907_2	6	2	7	2	2	2	7	7	2	2	2	2	3	1	2	7	1	2	5	2	2	2	2	2	7	2	7	2	7
PI350713	2	2	5	2	2	2	2	7	2	2	2	2	2	3	2	7	1	2	2	2	1	2	5	2	7	2	5	2	7
PI350713_2	2	2	5	2	2	2	2	7	2	2	2	2	2	3	2	7	1	2	2	2	1	2	5	2	7	2	5	2	7
PI350715	2	2	7	2	2	2	2	7	2	2	3	3	2	3	2	7	1	5	2	2	6	2	2	2	7	5	2	2	7
PI350715_2	2	2	7	2	2	2	2	7	2	2	3	3	2	3	2	7	1	5	2	2	6	2	2	2	7	5	2	2	7
PI350725	5	2	7	2	2	2	7	7	2	2	2	2	5	6	2	7	2	2	5	2	2	2	2	2	7	2	3	2	7
PI350725_2	5	2	7	2	2	2	7	7	2	2	2	2	5	6	2	7	2	2	5	2	2	2	2	2	7	2	3	2	7
PI370782	2	2	7	2	2	5	2	7	2	2	2	2	2	2	2	7	2	2	5	2	6	2	1	2	7	2	3	2	7
PI370782_2	2	2	7	2	2	5	2	7	2	2	2	2	2	2	2	7	2	2	5	2	6	2	1	2	7	2	3	2	7
PI370821	5	2	7	2	2	3	2	7	2	2	2	2	3	2	2	7	1	2	5	2	2	2	1	2	7	2	3	2	7
PI370821_2	5	2	7	2	2	3	2	7	2	2	2	2	3	2	2	7	1	2	5	2	2	2	1	2	7	2	3	2	7
PI370833	5	2	7	2	2	1	2	7	2	2	2	2	2	6	5	7	1	2	2	2	2	1	5	1	7	2	2	5	7
PI370833_2	5	2	7	2	2	1	2	7	2	2	2	2	2	6	5	7	1	2	2	2	2	1	5	1	7	2	2	5	7
PI370852	2	2	5	2	2	3	2	7	2	2	2	2	5	1	6	7	1	2	5	2	5	2	5	2	7	2	3	2	7
PI370852_2	2	2	5	2	2	3	2	7	2	2	2	2	5	1	6	7	1	2	5	2	5	2	5	2	7	2	3	2	7
PI370862	2	2	7	2	2	2	3	7	2	2	2	2	3	1	2	7	2	2	5	2	6	2	5	2	7	3	3	2	7
PI370862_2	2	2	7	2	2	2	3	7	2	2	2	2	3	1	2	7	2	2	5	2	6	2	5	2	7	3	3	2	7
PI370867	2	6	2	2	2	3	1	7	2	2	2	2	5	1	5	7	5	2	3	2	2	2	5	1	7	2	3	2	7
PI370867_2	2	6	2	2	2	3	1	7	2	2	2	2	5	1	5	7	5	2	3	2	2	2	5	1	7	2	3	2	7
PI370869	2	2	7	3	2	2	6	7	6	2	2	2	5	1	2	7	2	2	5	2	2	2	1	2	7	1	3	2	7
PI370869_2	2	2	7	3	2	2	6	7	6	2	2	2	5	1	2	7	2	2	5	2	2	2	1	2	7	1	3	2	7
PI370963	2	2	7	2	2	5	2	7	5	2	2	5	5	6	1	7	2	2	5	2	5	3	6	3	7	2	3	2	7
PI370963_2	2	2	7	2	2	5	2	7	5	2	2	5	5	6	1	7	2	2	5	2	5	3	6	3	7	2	3	2	7
PI370966	2	2	7	3	2	1	2	7	2	2	2	3	3	2	2	7	5	2	2	2	1	2	1	2	7	1	3	2	7
PI370966_2	2	2	7	3	2	1	2	7	2	2	2	3	3	2	2	7	5	2	2	2	1	2	1	2	7	1	3	2	7
PI370983	2	2	7	3	2	2	2	7	2	5	2	2	3	6	1	7	5	2	2	2	2	2	2	2	7	1	3	2	7
PI370983_2	2	2	7	3	2	2	2	7	2	5	2	2	3	6	1	7	5	2	2	2	2	2	2	2	7	1	3	2	7
PI370994	2	6	2	2	2	2	3	7	2	2	2	3	2	1	1	7	5	2	5	2	2	6	5	2	7	6	3	2	7
PI370994_2	2	6	2	2	2	2	3	7	2	2	2	3	2	1	1	7	5	2	5	2	2	6	5	2	7	6	3	2	7
PI371017	2	6	2	2	2	2	5	7	2	2	2	3	2	2	5	7	2	2	2	2	2	6	1	2	7	2	3	2	7
PI371017_2	2	6	2	2	2	2	5	7	2	2	2	3	2	2	5	7	2	2	2	2	2	6	1	2	7	2	3	2	7
PI371056	2	2	7	2	2	2	7	7	2	2	2	2	2	1	2	7	1	2	2	1	6	2	5	2	7	1	3	2	7
PI371056_2	2	2	7	2	2	2	7	7	2	2	2	2	2	1	2	7	1	2	2	1	6	2	5	2	7	1	3	2	7
PI371069	1	2	7	2	2	2	7	7	2	2	2	2	3	3	1	7	1	2	5	3	6	5	6	2	7	1	5	2	7
PI371069_2	1	2	7	2	2	2	7	7	2	2	2	2	3	3	1	7	1	2	5	3	6	5	6	2	7	1	5	2	7
PI371079	2	6	2	2	2	2	3	7	2	5	2	2	3	1	6	7	5	2	2	2	2	6	5	2	7	1	3	2	7
PI371079_2	2	6	2	2	2	2	3	7	2	5	2	2	3	1	6	7	5	2	2	2	2	6	5	2	7	1	3	2	7
PI371100	2	2	7	3	2	2	7	7	2	2	2	3	3	1	2	7	5	2	2	2	2	2	1	2	7	1	3	2	7
PI371100_2	2	2	7	3	2	2	7	7	2	2	2	3	3	1	2	7	5	2	2	2	2	2	1	2	7	1	3	2	7
PI371102	2	6	2	2	2	2	3	7	2	5	2	2	3	6	2	7	2	2	2	2	2	6	2	2	7	6	2	2	7
PI371102_2	2	6	2	2	2	2	3	7	2	5	2	2	3	6	2	7	2	2	2	2	2	6	2	2	7	6	2	2	7
PI371105	2	2	7	3	2	2	3	7	2	2	2	2	2	1	1	7	5	2	2	2	2	2	5	1	7	6	3	2	7
PI371105_2	2	2	7	3	2	2	3	7	2	2	2	2	2	1	1	7	5	2	2	2	2	2	5	1	7	6	3	2	7
PI371111	2	2	7	3	2	2	6	7	2	2	2	2	2	1	2	7	2	2	5	2	1	2	1	2	7	1	3	2	7
PI371111_2	2	2	7	3	2	2	6	7	2	2	2	2	2	1	2	7	2	2	5	2	1	2	1	2	7	1	3	2	7
PI371149	2	2	7	2	2	2	2	7	2	2	2	2	5	1	6	7	1	2	2	2	2	2	1	1	7	2	5	2	7
PI371149_2	2	2	7	2	2	2	2	7	2	2	2	2	5	1	6	7	1	2	2	2	2	2	1	1	7	2	5	2	7
PI371156	2	2	7	3	2	2	5	7	1	2	2	2	2	1	5	7	1	6	2	2	5	2	1	2	7	2	3	5	7
PI371156_2	2	2	7	3	2	2	5	7	1	2	2	2	2	1	5	7	1	6	2	2	5	2	1	2	7	2	3	5	7
PI371172	2	2	7	3	2	2	5	7	2	2	2	2	1	6	2	7	2	5	3	2	2	2	1	2	7	2	3	2	7
PI371172_2	2	2	7	3	2	2	5	7	2	2	2	2	1	6	2	7	2	5	3	2	2	2	1	2	7	2	3	2	7
PI371196	2	6	2	3	2	2	7	7	2	2	2	2	2	1	5	7	5	2	2	2	2	2	1	2	7	1	3	2	7
PI371196_2	2	6	2	3	2	2	7	7	2	2	2	2	2	1	5	7	5	2	2	2	2	2	1	2	7	1	3	2	7
PI371217	2	6	2	3	2	2	6	7	2	2	2	2	2	1	2	7	2	2	2	2	2	2	5	2	7	2	3	2	7
PI371217_2	2	6	2	3	2	2	6	7	2	2	2	2	2	1	2	7	2	2	2	2	2	2	5	2	7	2	3	2	7
PI371245	2	2	7	2	2	2	2	7	2	2	2	2	5	1	2	7	1	2	2	2	6	2	5	1	7	2	3	2	7
PI371245_2	2	2	7	2	2	2	2	7	2	2	2	2	5	1	2	7	1	2	2	2	6	2	5	1	7	2	3	2	7
PI371248	2	2	7	2	2	2	2	7	2	2	2	2	5	1	5	7	1	2	2	2	2	6	5	2	7	2	3	2	7
PI371248_2	2	2	7	2	2	2	2	7	2	2	2	2	5	1	5	7	1	2	2	2	2	6	5	2	7	2	3	2	7
PI371275	2	2	7	2	2	2	2	7	2	2	2	2	5	2	2	7	1	2	5	2	2	2	1	2	7	2	3	2	7
PI371275_2	2	2	7	2	2	2	2	7	2	2	2	2	5	2	2	7	1	2	5	2	2	2	1	2	7	2	3	2	7
PI371298	1	2	7	2	2	2	6	7	2	2	2	2	3	6	2	7	1	2	2	2	2	2	1	1	7	1	5	2	7
PI371298_2	1	2	7	2	2	2	6	7	2	2	2	2	3	6	2	7	1	2	2	2	2	2	1	1	7	1	5	2	7
PI371320	1	2	7	2	2	2	2	7	2	2	2	2	3	6	6	7	1	2	5	2	6	2	5	2	7	2	3	2	7
PI371320_2	1	2	7	2	2	2	2	7	2	2	2	2	3	6	6	7	1	2	5	2	6	2	5	2	7	2	3	2	7
PI371323	1	2	7	2	2	2	2	7	2	2	2	2	3	6	5	7	1	2	5	2	2	2	5	2	7	1	3	2	7
PI371323_2	1	2	7	2	2	2	2	7	2	2	2	2	3	6	5	7	1	2	5	2	2	2	5	2	7	1	3	2	7
PI371327	2	2	7	2	2	2	2	7	2	2	2	2	1	6	2	7	1	2	5	2	2	2	1	2	7	2	5	2	7
PI371327_2	2	2	7	2	2	2	2	7	2	2	2	2	1	6	2	7	1	2	5	2	2	2	1	2	7	2	5	2	7
PI371338	1	2	7	2	2	2	6	7	2	2	2	2	3	6	5	7	1	2	5	2	6	5	1	2	7	2	5	2	7
PI371338_2	1	2	7	2	2	2	6	7	2	2	2	2	3	6	5	7	1	2	5	2	6	5	1	2	7	2	5	2	7
PI371377	2	6	2	2	2	2	2	7	2	2	2	2	2	1	2	7	5	2	2	5	2	2	1	2	7	2	3	2	7
PI371377_2	2	6	2	2	2	2	2	7	2	2	2	2	2	1	2	7	5	2	2	5	2	2	1	2	7	2	3	2	7
PI371384	1	6	2	2	2	2	2	7	2	2	2	2	2	1	5	7	1	2	5	2	6	5	1	2	7	2	3	5	7
PI371384_2	1	6	2	2	2	2	2	7	2	2	2	2	2	1	5	7	1	2	5	2	6	5	1	2	7	2	3	5	7
PI371390	2	2	7	2	2	3	2	7	2	2	2	2	2	1	2	7	5	2	2	2	2	2	5	2	7	2	3	5	7
PI371390_2	2	2	7	2	2	3	2	7	2	2	2	2	2	1	2	7	5	2	2	2	2	2	5	2	7	2	3	5	7
PI371392	2	6	2	2	2	2	7	7	2	2	2	2	5	1	2	7	1	5	5	2	6	2	5	1	7	2	3	5	7
PI371392_2	2	6	2	2	2	2	7	7	2	2	2	2	5	1	2	7	1	5	5	2	6	2	5	1	7	2	3	5	7
PI371441	2	2	3	2	2	3	2	7	2	2	2	2	5	1	2	7	1	2	5	2	1	6	5	2	7	2	3	2	7
PI371441_2	2	2	3	2	2	3	2	7	2	2	2	2	5	1	2	7	1	2	5	2	1	6	5	2	7	2	3	2	7
PI371477	1	2	7	2	2	2	2	7	2	2	2	2	2	6	2	7	1	2	5	2	6	5	5	1	7	2	3	2	7
PI371477_2	1	2	7	2	2	2	2	7	2	2	2	2	2	6	2	7	1	2	5	2	6	5	5	1	7	2	3	2	7
PI371490	1	2	7	6	2	2	2	7	2	2	2	2	3	6	2	7	1	2	5	2	6	2	1	2	7	2	3	2	7
PI371490_2	1	2	7	6	2	2	2	7	2	2	2	2	3	6	2	7	1	2	5	2	6	2	1	2	7	2	3	2	7
PI372077	2	2	7	2	2	5	2	7	2	2	2	2	2	1	5	7	5	2	5	2	6	2	2	1	7	2	5	2	7
PI372077_2	2	2	7	2	2	5	2	7	2	2	2	2	2	1	5	7	5	2	5	2	6	2	2	1	7	2	5	2	7
PI374413	2	2	7	3	2	5	6	7	5	3	2	2	2	1	2	7	5	2	3	2	2	2	6	2	7	1	3	2	7
PI374413_2	2	2	7	3	2	5	6	7	5	3	2	2	2	1	2	7	5	2	3	2	2	2	6	2	7	1	3	2	7
PI374420	2	2	7	3	2	2	7	7	2	2	2	2	2	1	6	7	2	2	2	3	5	5	5	2	7	2	3	2	7
PI374420_2	2	2	7	3	2	2	7	7	2	2	2	2	2	1	6	7	2	2	2	3	5	5	5	2	7	2	3	2	7
PI374421	2	2	7	2	2	2	7	7	2	2	2	2	2	6	2	7	2	2	5	2	5	5	3	2	7	2	3	2	7
PI374421_2	2	2	7	2	2	2	7	7	2	2	2	2	2	6	2	7	2	2	5	2	5	5	3	2	7	2	3	2	7
PI374423	2	2	7	2	2	2	2	7	5	2	2	2	3	6	2	7	2	2	5	2	1	5	6	2	7	2	3	2	7
PI374423_2	2	2	7	2	2	2	2	7	5	2	2	2	3	6	2	7	2	2	5	2	1	5	6	2	7	2	3	2	7
PI374424	2	2	7	2	2	2	2	7	5	2	2	2	2	2	5	7	2	2	5	1	6	5	5	1	7	1	2	2	7
PI374424_2	2	2	7	2	2	2	2	7	5	2	2	2	2	2	5	7	2	2	5	1	6	5	5	1	7	1	2	2	7
PI374429	2	2	7	2	2	5	6	7	2	5	2	2	5	1	2	7	2	2	2	2	6	2	5	2	7	2	3	2	7
PI374429_2	2	2	7	2	2	5	6	7	2	5	2	2	5	1	2	7	2	2	2	2	6	2	5	2	7	2	3	2	7
PI378218	5	2	7	2	2	1	6	7	5	5	2	3	3	1	2	7	2	2	2	2	5	2	3	2	7	5	3	2	7
PI378218_2	5	2	7	2	2	1	6	7	5	5	2	3	3	1	2	7	2	2	2	2	5	2	3	2	7	5	3	2	7
PI420923	2	2	7	3	2	5	3	7	2	5	2	5	3	6	3	7	5	2	2	2	6	6	6	2	7	5	3	2	7
PI420923_2	2	2	7	3	2	5	3	7	2	5	2	5	3	6	3	7	5	2	2	2	6	6	6	2	7	5	3	2	7
PI422233	2	2	7	2	3	3	6	7	2	2	2	2	5	1	5	7	1	2	2	2	2	5	3	2	7	2	3	2	7
PI422233_2	2	2	7	2	3	3	6	7	2	2	2	2	5	1	5	7	1	2	2	2	2	5	3	2	7	2	3	2	7
PI429360	2	2	7	2	2	2	3	7	5	5	2	5	2	3	5	7	2	1	3	2	6	2	5	2	7	6	3	2	7
PI429360_2	2	2	7	2	2	2	3	7	5	5	2	5	2	3	5	7	2	1	3	2	6	2	5	2	7	6	3	2	7
PI467375	2	2	3	2	2	2	6	7	5	2	2	2	5	1	2	7	2	2	2	2	2	2	5	2	7	5	2	5	7
PI467375_2	2	2	3	2	2	2	6	7	5	2	2	2	5	1	2	7	2	2	2	2	2	2	5	2	7	5	2	5	7
PI467486	2	2	7	2	2	2	7	7	5	2	2	2	2	6	2	7	2	2	5	3	1	5	6	2	7	2	5	3	7
PI467486_2	2	2	7	2	2	2	7	7	5	2	2	2	2	6	2	7	2	2	5	3	1	5	6	2	7	2	5	3	7
PI467625	2	2	7	2	2	2	7	7	2	2	2	2	5	6	2	7	1	2	2	2	5	2	2	2	7	2	7	2	7
PI467625_2	2	2	7	2	2	2	7	7	2	2	2	2	5	6	2	7	1	2	2	2	5	2	2	2	7	2	7	2	7
PI467657	2	2	7	2	2	2	7	7	2	2	2	2	2	6	1	7	2	2	5	1	6	5	1	2	7	2	3	2	7
PI467657_2	2	2	7	2	2	2	7	7	2	2	2	2	2	6	1	7	2	2	5	1	6	5	1	2	7	2	3	2	7
PI494169	2	2	6	3	1	2	3	7	6	5	2	2	5	3	2	7	2	3	2	2	6	2	6	5	7	2	3	2	7
PI494169_2	2	2	6	3	1	2	3	7	6	5	2	2	5	3	2	7	2	3	2	2	6	2	6	5	7	2	3	2	7
PI494175	2	2	6	3	1	2	3	7	3	2	2	2	5	2	6	7	5	3	2	2	3	2	6	5	7	2	3	2	7
PI494175_2	2	2	6	3	1	2	3	7	3	2	2	2	5	2	6	7	5	3	2	2	3	2	6	5	7	2	3	2	7
PI564603	2	2	7	2	2	2	3	7	6	1	2	2	3	6	3	7	5	5	2	2	6	5	6	5	7	2	3	2	7
PI564603_2	2	2	7	2	2	2	3	7	6	1	2	2	3	6	3	7	5	5	2	2	6	5	6	5	7	2	3	2	7
PI564607	2	2	7	5	1	2	3	7	6	1	2	2	2	6	2	7	5	1	2	2	3	5	6	5	7	5	3	2	7
PI564607_2	2	2	7	5	1	2	3	7	6	1	2	2	2	6	2	7	5	1	2	2	3	5	1	5	7	2	3	2	7
PI564613	6	2	7	3	2	3	5	7	6	2	2	2	5	3	2	7	2	6	6	1	3	2	3	2	7	5	3	2	7
PI564613_2	6	2	7	3	2	3	5	7	6	2	2	2	5	3	2	7	2	6	6	1	3	2	3	2	7	5	3	2	7
PI564614	6	2	7	3	2	3	2	7	2	2	2	3	5	2	2	7	2	6	6	2	3	2	6	5	7	6	3	2	7
PI564614_2	6	2	7	3	2	3	2	7	2	2	2	3	5	2	2	7	2	6	6	2	3	2	6	5	7	6	3	2	7
PI564616	6	2	1	3	2	2	3	7	2	2	2	2	5	2	6	7	2	2	2	2	3	2	6	5	7	2	3	2	7
PI564616_2	6	2	1	3	2	2	3	7	2	2	2	2	5	2	6	7	2	2	2	2	3	2	6	5	7	2	3	2	7
PI564620	6	2	7	3	1	2	7	7	2	2	2	3	2	2	6	7	5	2	2	1	6	5	3	5	7	2	3	2	7
PI564620_2	6	2	7	3	1	2	7	7	2	2	2	3	2	2	6	7	5	2	2	1	6	5	3	5	7	2	3	2	7
PI564621	2	6	2	6	2	3	3	7	2	5	3	5	3	2	3	7	5	2	6	2	6	2	6	6	7	5	3	2	7
PI564621_2	2	6	2	6	2	3	3	7	2	5	3	5	3	2	3	7	5	2	6	2	6	2	6	6	7	5	3	2	7
PI564622	2	2	7	3	2	3	3	7	6	5	2	5	3	2	2	7	5	1	2	2	1	2	6	6	7	2	3	2	7
PI564622_2	2	2	7	3	2	3	3	7	6	5	2	5	3	2	2	7	5	1	2	2	1	2	6	6	7	2	3	2	7
PI564641	2	2	7	6	2	2	5	7	6	1	2	2	6	1	2	7	3	5	2	2	3	2	1	5	7	2	3	5	7
PI564641_2	2	2	7	6	2	2	5	7	6	1	2	2	6	1	2	7	3	5	2	2	3	2	1	5	7	2	3	5	7
PI564644	6	2	7	3	2	2	3	7	6	2	2	2	5	2	6	7	5	2	6	2	6	2	6	2	7	1	3	1	7
PI564644_2	6	2	7	3	2	2	3	7	6	2	2	2	5	2	6	7	5	2	6	2	6	2	6	2	7	1	3	1	7
PI573610	2	2	3	2	2	5	6	7	2	5	2	1	1	1	2	7	5	2	2	3	6	2	2	2	7	2	7	2	7
PI573610_2	2	2	3	2	2	5	6	7	2	5	2	1	1	1	2	7	5	2	2	3	6	2	2	2	7	2	7	2	7
PI573659	2	2	3	2	2	2	6	7	3	2	2	2	3	1	6	7	5	1	3	2	6	2	6	2	7	2	3	2	7
PI573659_2	2	2	3	2	2	2	6	7	3	2	2	2	3	1	6	7	5	1	3	2	6	2	6	2	7	2	3	2	7
PI573660	2	2	3	3	2	2	6	7	3	1	2	1	3	1	6	7	5	2	3	2	6	5	6	2	7	6	3	1	7
PI573660_2	2	2	3	3	2	2	6	7	3	1	2	1	3	1	6	7	5	2	3	2	6	5	6	2	7	6	3	1	7
PI573661	2	2	3	2	2	2	6	7	2	2	2	2	3	1	6	7	5	2	1	2	6	6	6	5	7	2	3	2	7
PI573661_2	2	2	3	2	2	2	6	7	2	2	2	2	3	1	6	7	5	2	1	2	6	6	6	5	7	2	3	2	7
PI573662	2	6	3	2	2	2	6	7	2	2	2	1	3	1	6	7	5	2	3	2	6	5	6	2	7	6	2	2	7
PI573662_2	2	6	3	2	2	2	6	7	2	2	2	1	3	1	6	7	5	2	3	2	6	5	6	2	7	6	2	2	7
PI573663	2	2	3	3	2	2	6	7	5	2	2	2	3	1	5	7	5	2	3	2	6	6	3	2	7	2	3	2	7
PI573663_2	2	2	3	3	2	2	6	7	5	2	2	2	3	1	5	7	5	2	3	2	6	6	3	2	7	2	3	2	7
PI573668	2	2	7	2	2	2	6	7	5	2	2	2	1	1	6	7	5	2	3	2	6	2	6	2	7	6	3	1	7
PI573668_2	2	2	7	2	2	2	6	7	5	2	2	2	1	1	6	7	5	2	3	2	6	2	6	2	7	6	3	1	7
PI573675	2	6	3	2	2	2	6	7	5	2	2	2	3	1	6	7	5	1	3	2	5	2	3	2	7	2	3	2	7
PI573675_2	2	6	3	2	2	2	6	7	5	2	2	2	3	1	6	7	5	1	3	2	6	2	3	2	7	2	3	2	7
PI573682	2	2	7	5	2	6	2	7	5	5	2	2	3	1	6	7	5	2	3	2	6	5	6	2	7	2	3	1	7
PI573682_2	2	2	7	5	2	6	2	7	5	5	2	2	3	1	6	7	5	2	3	2	6	5	6	2	7	2	3	1	7
PI573687	2	2	7	2	2	5	2	7	5	2	2	2	5	1	6	7	5	1	3	2	6	6	2	2	7	6	3	1	7
PI573687_2	2	2	7	2	2	5	2	7	5	2	2	2	5	1	6	7	5	1	3	2	6	6	2	2	7	6	3	1	7
PI573702	2	2	7	2	2	5	6	7	5	1	2	2	3	1	2	7	5	2	3	3	6	6	6	2	7	2	3	2	7
PI573702_2	2	2	7	2	2	5	6	7	5	1	2	2	3	1	2	7	5	2	3	3	6	6	6	2	7	2	3	2	7
PI573703	2	2	7	2	2	5	5	7	5	5	2	1	3	1	2	7	5	2	6	2	6	2	6	5	7	2	7	2	7
PI573703_2	2	2	7	2	2	5	5	7	5	5	2	1	3	1	2	7	5	2	6	2	6	2	6	5	7	2	7	2	7
PI584785	6	3	2	2	2	2	3	7	2	2	2	2	2	2	6	7	2	6	6	2	3	2	3	1	7	1	3	2	7
PI584785_2	6	3	2	2	2	2	3	7	2	2	2	2	2	2	6	7	2	6	6	2	3	2	3	1	7	1	3	2	7
PI584962	2	1	2	2	3	2	7	7	2	2	2	2	2	1	5	7	2	2	2	5	6	2	2	2	7	1	5	2	7
PI584962_2	2	1	2	2	3	2	7	7	2	2	2	2	2	1	5	7	2	2	2	5	6	2	2	2	7	1	5	2	7
PI584973	6	2	7	2	2	2	7	7	2	2	2	2	3	1	2	7	1	2	2	2	2	2	5	2	7	2	5	2	7
PI584973_2	6	2	7	2	2	2	7	7	2	2	2	2	3	1	2	7	1	2	2	2	2	2	5	2	7	2	5	2	7
Asian landraces
CIho01458	2	2	7	2	2	1	6	7	2	2	2	2	2	1	6	7	2	2	2	6	1	2	5	2	7	2	7	2	7
CIho01458_2	2	2	7	2	2	1	6	7	2	2	2	2	2	1	6	7	2	2	2	6	1	2	5	2	7	2	7	2	7
CIho01461	2	2	7	2	2	5	2	7	2	2	2	2	1	1	6	7	2	2	2	5	5	2	1	2	7	2	7	2	7
CIho01461_2	2	2	7	2	2	5	2	7	2	2	2	2	1	1	6	7	2	2	2	5	5	2	1	2	7	2	7	2	7
CIho01468	2	2	7	6	2	1	3	7	5	2	2	2	2	2	6	7	6	6	2	5	5	2	3	2	7	2	7	2	7
CIho01468_2	2	2	7	6	2	1	3	7	5	2	2	2	2	2	6	7	6	6	2	5	5	2	3	2	7	2	7	2	7
CIho02266	3	5	2	2	3	2	7	7	2	2	6	2	1	2	2	7	2	5	6	2	6	2	5	2	7	1	6	5	7
CIho02266_2	3	5	2	2	3	2	7	7	2	2	6	2	1	2	2	7	2	5	6	2	6	2	5	2	7	1	6	5	7
CIho02337	2	2	7	2	2	1	3	7	2	2	2	2	2	3	2	7	6	2	2	5	5	2	3	2	7	2	7	2	7
CIho02337_2	2	2	7	2	2	1	3	7	2	2	2	2	2	3	2	7	6	2	2	5	5	2	3	2	7	2	7	2	7
CIho02339	2	2	7	2	5	2	7	7	6	2	2	2	1	2	6	7	5	1	5	6	5	5	2	2	7	2	3	2	7
CIho02339_2	2	2	7	2	5	2	7	7	6	2	2	2	1	2	6	7	5	1	5	6	5	5	2	2	7	2	3	2	7
CIho03826	6	2	7	2	2	6	6	7	2	5	2	2	1	2	2	7	6	1	2	5	3	2	2	1	7	2	7	2	7
CIho03826_2	6	2	7	2	2	6	6	7	2	5	2	2	1	2	2	7	6	1	2	5	3	2	2	1	7	2	7	2	7
CIho03853	6	2	7	2	2	6	6	7	2	2	2	2	1	2	2	7	2	5	2	5	3	2	2	5	7	2	7	2	7
CIho03853_2	6	2	7	2	2	6	6	7	2	2	2	2	1	2	2	7	2	5	2	5	3	2	2	5	7	2	7	2	7
CIho03865	6	2	7	2	2	6	6	7	2	2	2	2	1	2	2	7	6	1	2	5	3	2	6	5	7	2	5	2	7
CIho03865_2	6	2	7	2	2	6	6	7	2	2	2	2	1	2	2	7	6	1	2	5	3	2	6	5	7	2	5	2	7
CIho03886	6	2	7	2	2	1	2	7	2	2	2	2	1	2	2	7	6	6	2	5	2	2	1	5	7	2	7	2	7
CIho03886_2	6	2	7	2	2	1	2	7	2	2	2	2	1	2	2	7	6	6	2	5	2	2	1	5	7	2	7	2	7
CIho04049	6	3	2	2	2	1	6	7	2	2	2	2	1	2	6	7	2	2	6	1	6	2	2	6	7	2	5	2	7
CIho04049_2	6	3	2	2	2	1	6	7	2	2	2	2	1	2	6	7	2	2	6	1	6	2	2	6	7	2	5	2	7
CIho04050	6	3	2	2	3	6	2	7	2	2	6	2	1	2	2	7	2	6	6	1	2	5	2	6	7	2	5	2	7
CIho04050_2	6	3	2	2	3	6	2	7	2	2	6	2	1	2	2	7	2	6	6	1	2	5	2	6	7	2	5	2	7
CIho04056	1	1	2	2	1	2	2	7	2	3	2	6	1	2	1	7	2	2	2	5	2	1	1	2	7	1	2	2	7
CIho04056_2	1	1	2	2	1	2	2	7	2	3	2	6	1	2	1	7	2	2	2	5	2	1	1	2	7	1	2	2	7
CIho04063	5	1	2	2	2	2	7	7	2	2	2	6	1	2	2	7	6	2	2	5	1	1	5	2	7	1	2	2	7
CIho04063_2	5	1	2	2	2	2	7	7	2	2	2	6	1	2	2	7	6	2	2	5	1	1	5	2	7	1	2	2	7
CIho04064	6	1	2	2	1	5	2	7	2	2	2	2	1	2	2	7	2	2	2	1	6	6	5	2	7	1	2	2	7
CIho04064_2	6	1	2	2	1	5	2	7	2	2	2	2	1	2	2	7	2	2	2	1	6	6	5	2	7	1	2	2	7
CIho04069	6	1	2	2	1	5	2	7	2	2	2	2	1	2	2	7	2	2	2	1	6	6	5	2	7	1	2	2	7
CIho04069_2	6	1	2	2	1	5	2	7	2	2	2	2	1	2	2	7	2	2	2	1	6	6	5	2	7	1	2	2	7
CIho04074	6	1	5	2	2	2	7	7	2	3	2	2	1	2	2	7	2	2	2	5	1	1	5	2	7	2	7	2	7
CIho04074_2	6	1	5	2	2	2	7	7	2	3	2	2	1	2	2	7	2	2	2	5	1	1	5	2	7	2	7	2	7
CIho04083	1	1	2	2	3	2	2	7	2	3	2	6	1	2	2	7	2	2	2	5	2	1	1	2	7	1	2	2	7
CIho04083_2	1	1	2	2	3	2	2	7	2	3	2	6	1	2	2	7	2	2	2	5	2	1	1	2	7	1	2	2	7
CIho04088	2	1	5	3	2	2	7	7	2	2	2	2	1	2	1	7	2	2	2	5	6	2	5	2	7	2	3	2	7
CIho04088_2	2	1	5	3	2	2	7	7	2	2	2	2	1	2	1	7	2	2	2	5	6	2	5	2	7	2	3	2	7
CIho04144	2	6	2	2	2	2	7	7	2	2	6	2	1	2	1	7	2	2	2	2	6	6	5	2	7	1	2	2	7
CIho04144_2	2	6	2	2	2	2	7	7	2	2	6	2	1	2	1	7	2	2	2	2	6	6	5	2	7	1	2	2	7
CIho04159	6	1	6	2	3	2	6	7	6	2	6	1	1	2	2	7	2	6	2	1	6	6	6	6	7	2	5	2	7
CIho04159_2	6	1	6	2	3	2	6	7	6	2	6	1	1	2	2	7	2	6	2	1	6	6	6	6	7	2	5	2	7
CIho04176	2	1	2	2	2	2	7	7	2	2	6	2	1	2	1	7	2	2	2	2	6	6	5	2	7	1	2	2	7
CIho04176_2	2	1	2	2	2	2	7	7	2	2	6	2	1	2	1	7	2	2	2	2	6	6	5	2	7	1	2	2	7
CIho04184	6	3	2	2	3	5	2	7	2	2	2	2	1	2	6	7	2	6	6	3	6	5	5	6	7	2	2	1	7
CIho04184_2	6	3	2	2	3	5	2	7	2	2	2	2	1	2	6	7	2	6	6	3	6	5	5	6	7	2	2	1	7
CIho04188	2	1	2	2	2	2	2	7	2	2	2	2	1	2	6	7	2	2	2	5	6	2	5	2	7	2	7	2	7
CIho04188_2	2	1	2	2	2	2	2	7	2	2	2	2	1	2	6	7	2	2	2	5	6	2	5	2	7	2	7	2	7
CIho05023	2	2	7	2	3	2	7	7	2	2	2	2	1	2	2	7	6	2	5	6	6	5	5	2	7	2	1	2	7
CIho05023_2	2	2	7	2	3	2	7	7	2	2	2	2	1	2	2	7	6	2	5	6	6	5	5	2	7	2	1	2	7
CIho06601	2	2	6	2	3	1	2	7	2	2	2	1	2	2	5	7	2	5	2	5	6	2	2	2	7	2	1	2	7
CIho06601_2	2	2	6	2	3	1	2	7	2	2	2	1	2	2	5	7	2	5	2	5	6	2	2	2	7	2	1	2	7
CIho06950	6	2	6	2	3	1	2	7	2	2	6	2	2	2	6	7	2	2	2	6	5	1	1	2	7	2	2	1	7
CIho06950_2	6	2	6	2	3	1	2	7	2	2	6	2	2	2	6	7	2	2	2	6	5	1	1	2	7	2	2	1	7
CIho06952	6	2	6	2	3	1	6	7	2	2	6	1	1	2	6	7	2	6	2	6	6	5	2	2	7	2	5	5	7
CIho06952_2	6	2	6	2	3	1	6	7	2	2	6	1	1	2	6	7	2	6	2	6	6	5	2	2	7	2	5	5	7
CIho11688	6	1	2	2	2	2	7	7	2	2	2	2	1	2	1	7	2	2	2	5	6	2	5	2	7	2	7	2	7
CIho11688_2	6	1	2	2	2	2	7	7	2	2	2	2	1	2	1	7	2	2	2	5	6	2	5	2	7	2	7	2	7
CIho11757	6	1	6	1	3	1	6	7	2	2	2	2	1	2	6	7	2	2	2	2	2	5	6	2	7	1	2	2	7
CIho11757_2	6	1	6	1	3	1	6	7	2	2	2	2	1	2	6	7	2	2	2	2	2	5	6	2	7	1	2	2	7
CIho14151	2	2	7	2	2	2	3	7	2	2	2	2	1	2	1	7	2	6	2	6	6	2	5	2	7	2	7	2	7
CIho14151_2	2	2	7	2	2	2	3	7	2	2	2	2	1	2	1	7	2	6	2	6	6	2	5	2	7	2	7	2	7
CIho14158	6	2	7	2	2	2	7	7	2	2	2	2	1	2	6	7	6	2	2	5	6	2	5	2	7	2	7	2	7
CIho14158_2	6	2	7	2	2	2	7	7	2	2	2	2	1	2	6	7	6	2	2	5	6	2	5	2	7	2	7	2	7
CIho14216	6	1	2	2	3	2	2	7	2	2	2	2	1	2	1	7	2	2	2	5	2	1	1	2	7	1	2	2	7
CIho14216_2	6	1	2	2	3	2	2	7	2	2	2	2	1	2	1	7	2	2	2	5	2	1	1	2	7	1	2	2	7
CIho14219	6	3	2	2	2	1	2	7	2	2	2	2	1	2	2	7	6	6	2	1	2	6	5	6	7	6	2	2	7
CIho14219_2	6	3	2	2	2	1	2	7	2	2	2	2	1	2	2	7	6	6	2	1	2	6	5	6	7	6	2	2	7
CIho14222	1	6	2	2	3	2	7	7	2	2	2	2	1	2	1	7	6	5	2	5	6	1	2	2	7	2	7	2	7
CIho14222_2	1	6	2	2	3	2	7	7	2	2	2	2	1	2	1	7	6	5	2	5	6	1	2	2	7	2	7	2	7
CIho14228	6	2	7	2	2	2	7	7	2	2	2	2	1	6	2	7	6	2	2	2	5	2	1	2	7	2	5	2	7
CIho14228_2	6	2	7	2	2	2	7	7	2	2	2	2	1	6	2	7	6	2	2	2	5	2	1	2	7	2	5	2	7
CIho14234	5	6	5	2	2	2	7	7	2	3	2	2	1	2	6	7	6	5	2	2	5	1	1	2	7	2	3	2	7
CIho14234_2	5	6	5	2	2	2	7	7	2	3	2	2	1	2	6	7	6	5	2	2	5	1	1	2	7	2	3	2	7
CIho14239	6	3	2	2	3	1	2	7	2	2	2	2	1	2	2	7	6	5	6	1	5	6	5	6	7	6	2	2	7
CIho14239_2	6	3	2	2	3	1	2	7	2	2	2	2	1	2	2	7	6	5	6	1	5	6	5	6	7	6	2	2	7
CIho14250	2	2	6	3	1	2	1	7	2	2	2	6	2	3	2	7	2	6	2	1	5	6	6	2	7	2	3	2	7
CIho14250_2	2	2	6	3	1	2	1	7	2	2	2	6	2	3	2	7	2	6	2	1	5	6	6	2	7	2	3	2	7
CIho14255	2	1	2	2	2	1	6	7	2	2	2	2	1	2	1	7	2	5	2	5	6	2	5	2	7	2	7	2	7
CIho14255_2	2	1	2	2	2	1	6	7	2	2	2	2	1	2	1	7	2	5	2	5	6	2	5	2	7	2	7	2	7
CIho14258	2	2	6	2	3	1	6	7	2	2	2	2	1	2	6	7	2	2	2	6	5	6	2	2	7	2	5	1	7
CIho14258_2	2	2	6	2	3	1	6	7	2	2	2	2	1	2	6	7	2	2	2	6	5	6	2	2	7	2	5	1	7
CIho14260	6	5	2	2	3	6	2	7	2	2	2	2	1	2	2	7	2	5	5	6	6	5	6	6	7	2	5	1	7
CIho14260_2	6	5	2	2	3	6	2	7	2	2	2	2	1	2	2	7	2	5	5	6	6	5	6	6	7	2	5	1	7
CIho14268	1	6	5	2	3	2	6	7	2	2	2	2	1	2	6	7	6	5	2	3	2	6	2	2	7	2	7	2	7
CIho14268_2	1	6	5	2	3	2	6	7	2	2	2	2	1	2	6	7	6	5	2	3	2	6	2	2	7	2	7	2	7
CIho14291	6	2	6	2	3	1	2	7	2	2	2	2	1	2	5	7	2	5	6	6	6	6	6	2	7	6	5	2	7
CIho14291_2	6	2	6	2	3	1	2	7	2	2	2	2	1	2	5	7	2	5	6	6	6	6	6	2	7	6	5	2	7
CIho14326	3	2	7	2	3	2	7	7	2	3	6	2	1	2	2	7	2	5	5	2	2	2	6	2	7	1	6	2	7
CIho14326_2	3	2	7	2	3	2	7	7	2	3	6	2	1	2	2	7	2	5	5	2	2	2	6	2	7	1	6	2	7
CIho14327	6	1	6	2	3	2	7	7	2	5	6	2	1	2	6	7	2	6	6	2	6	6	6	2	7	2	7	2	7
CIho14327_2	6	1	6	2	3	2	7	7	2	5	6	2	1	2	6	7	2	6	6	2	6	6	6	2	7	2	7	2	7
CIho14332	5	1	2	2	2	2	7	7	2	3	6	2	1	2	6	7	2	6	5	5	6	6	3	2	7	2	6	5	7
CIho14332_2	5	1	2	2	2	2	7	7	2	3	6	2	1	2	6	7	2	6	5	5	6	6	3	2	7	2	6	5	7
CIho14341	6	1	2	2	3	2	7	7	2	5	6	2	1	2	2	7	2	2	6	2	6	2	6	2	7	1	2	5	7
CIho14341_2	6	1	2	2	3	2	7	7	2	5	6	2	1	2	2	7	2	2	6	2	6	2	6	2	7	1	2	5	7
CIho14401	6	1	2	2	3	6	6	7	2	2	2	1	1	2	5	7	2	2	2	5	2	5	6	6	7	1	2	2	7
CIho14401_2	6	1	2	2	3	6	6	7	2	2	2	1	1	2	5	7	2	2	2	5	2	5	6	6	7	1	2	2	7
PI024497	6	2	6	2	3	6	6	7	2	2	6	2	1	2	2	7	2	2	2	1	6	5	6	6	7	6	2	2	7
PI024497_2	6	2	6	2	3	6	6	7	2	2	6	2	1	2	2	7	2	2	2	1	6	5	6	6	7	6	2	2	7
PI029004	6	3	6	2	3	1	2	7	2	2	2	1	1	2	2	7	6	6	6	6	5	6	3	6	7	2	2	1	7
PI029004_2	6	3	6	2	3	1	2	7	2	2	2	1	1	2	2	7	6	6	6	6	5	6	3	6	7	2	2	1	7
PI030842	2	1	2	3	2	2	2	7	2	1	2	2	1	6	2	7	2	5	2	2	1	2	2	2	7	2	7	2	7
PI030842_2	2	1	2	3	2	2	2	7	2	1	2	2	1	6	2	7	2	5	2	2	1	2	2	2	7	2	7	2	7
PI038305	1	1	6	3	3	6	6	7	2	6	2	6	1	2	6	7	2	2	6	5	6	6	6	6	7	1	2	6	7
PI038305_2	1	1	6	3	3	6	6	7	2	6	2	6	1	2	6	7	2	2	6	5	6	6	6	6	7	1	2	6	7
PI038310	6	2	6	5	3	1	6	7	2	2	2	1	1	2	5	7	2	6	6	2	6	6	6	6	7	2	7	2	7
PI038310_2	6	2	6	5	3	1	6	7	2	2	2	1	1	2	5	7	2	6	6	2	6	6	6	6	7	2	7	2	7
PI039368	2	2	7	2	3	2	6	7	2	2	6	2	1	2	5	7	6	2	5	6	2	5	1	2	7	2	1	2	7
PI039368_2	2	2	7	2	3	2	6	7	2	2	6	2	1	2	5	7	6	2	5	6	2	5	1	2	7	2	1	2	7
PI047541	2	2	7	2	2	2	7	7	2	2	2	1	1	2	5	7	2	2	2	5	6	6	2	1	7	1	2	2	7
PI047541_2	2	2	7	2	2	2	7	7	2	2	2	1	1	2	5	7	2	2	2	5	6	6	2	1	7	1	2	2	7
PI054915	6	2	6	2	3	6	6	7	2	2	2	2	1	2	5	7	2	2	2	2	2	5	6	6	7	6	5	5	7
PI054915_2	6	2	6	2	3	6	6	7	2	2	2	2	1	2	5	7	2	2	2	2	2	5	6	6	7	6	5	5	7
PI057089	6	2	7	2	3	2	3	7	2	2	2	2	1	2	3	7	2	5	2	2	2	1	5	2	7	2	7	2	7
PI057089_2	6	2	7	2	3	2	3	7	2	2	2	2	1	2	3	7	2	5	2	2	2	1	5	2	7	2	7	2	7
PI057106	3	2	6	2	3	2	7	7	2	2	6	2	1	2	2	7	2	5	6	2	6	2	3	2	7	6	6	1	7
PI057106_2	3	2	6	2	3	2	7	7	2	2	6	2	1	2	2	7	2	5	6	2	6	2	3	2	7	6	6	1	7
PI057296	6	3	5	2	3	6	6	7	2	2	2	2	1	2	2	7	1	2	6	1	2	6	6	6	7	2	7	2	7
PI057296_2	6	3	5	2	3	6	6	7	2	2	2	2	1	2	2	7	1	2	6	1	2	6	6	6	7	2	7	2	7
PI057958	2	2	7	6	3	2	6	7	2	2	6	2	1	2	2	7	6	2	5	6	2	1	1	2	7	2	1	2	7
PI057958_2	2	2	7	6	3	2	6	7	2	2	6	2	1	2	2	7	6	2	5	6	2	1	1	2	7	2	1	2	7
PI060205	6	5	7	5	3	5	2	7	2	2	2	2	1	6	3	7	2	2	2	5	5	2	3	2	7	2	7	2	7
PI060205_2	6	5	7	5	3	5	2	7	2	2	2	2	1	6	3	7	2	2	2	5	5	2	3	2	7	2	7	2	7
PI060679	2	2	7	2	3	1	2	7	2	2	2	2	1	2	2	7	6	2	2	6	2	1	1	2	7	2	7	2	7
PI060679_2	2	2	7	2	3	1	2	7	2	2	2	2	1	2	2	7	6	2	2	6	2	1	1	2	7	2	7	2	7
PI061576	6	3	2	2	3	1	5	7	2	2	2	1	1	2	6	7	2	6	2	1	6	2	2	2	7	2	7	2	7
PI061576_2	6	3	2	2	3	1	5	7	2	2	2	1	1	2	6	7	2	6	2	1	6	2	2	2	7	2	7	2	7
PI061589	6	3	2	2	2	1	6	7	6	2	2	2	1	2	6	7	6	6	2	1	2	6	5	2	7	6	5	2	7
PI061589_2	6	3	2	2	2	1	6	7	6	2	2	2	1	2	6	7	6	6	2	1	2	6	5	2	7	6	5	2	7
PI064022	6	2	6	2	3	6	2	7	2	2	2	2	1	2	2	7	2	2	6	1	6	5	6	6	7	2	5	2	7
PI064022_2	6	2	6	2	3	6	2	7	2	2	2	2	1	2	2	7	2	2	6	1	6	5	6	6	7	2	5	2	7
PI068187	6	1	2	2	2	2	7	7	2	2	2	2	1	2	6	7	2	2	3	2	6	2	6	2	7	2	6	2	7
PI068187_2	6	1	2	2	2	2	7	7	2	2	2	2	1	2	6	7	2	2	3	2	6	2	6	2	7	2	6	2	7
PI068189	6	3	2	2	3	2	7	7	2	3	6	2	1	2	6	7	2	5	6	2	6	2	5	2	7	1	6	2	7
PI068189_2	6	3	2	2	3	2	7	7	2	3	6	2	1	2	6	7	2	5	6	2	6	2	5	2	7	1	6	2	7
PI068193	6	1	2	2	2	2	7	7	2	5	6	6	1	2	6	7	2	6	2	2	6	2	6	2	7	2	6	5	7
PI068193_2	6	1	2	2	2	2	7	7	2	5	6	6	1	2	6	7	2	6	2	2	6	2	6	2	7	2	6	5	7
PI068218	6	2	6	2	3	2	7	7	2	5	6	6	1	2	6	7	2	5	6	2	6	2	6	2	7	2	6	2	7
PI068218_2	6	2	6	2	3	2	7	7	2	5	6	6	1	2	6	7	2	5	6	2	6	2	6	2	7	2	6	2	7
PI073303	6	2	7	2	2	2	6	7	2	2	2	1	1	2	2	7	2	2	2	1	5	1	2	1	7	2	7	2	7
PI073303_2	6	2	7	2	2	2	6	7	2	2	2	1	1	2	2	7	2	2	2	1	5	1	2	1	7	2	7	2	7
PI076284	2	2	7	2	2	1	2	7	5	2	2	2	1	1	6	7	2	2	2	6	1	2	2	2	7	2	7	2	7
PI076284_2	2	2	7	2	2	1	2	7	5	2	2	2	1	1	6	7	2	2	2	6	1	2	2	2	7	2	7	2	7
PI076285	2	2	6	2	2	1	2	7	2	2	2	2	2	1	6	7	5	2	2	6	5	2	2	1	7	2	3	2	7
PI076285_2	2	2	6	2	2	1	2	7	2	2	2	2	2	1	6	7	5	2	2	6	5	2	2	1	7	2	3	2	7
PI076286	2	2	6	2	2	2	7	7	2	2	2	2	2	3	6	7	2	2	2	6	5	2	2	1	7	2	2	1	7
PI076286_2	2	2	6	2	2	2	7	7	2	2	2	2	2	3	6	7	2	2	2	6	5	2	2	1	7	2	2	1	7
PI076290	2	2	6	2	2	1	3	7	2	2	2	2	1	2	6	7	6	2	1	6	6	2	6	2	7	2	7	2	7
PI076290_2	2	2	6	2	2	1	3	7	2	2	2	2	1	2	6	7	6	2	1	6	6	2	6	2	7	2	7	2	7
PI076291	2	2	6	2	2	1	2	7	2	2	2	2	1	2	6	7	1	2	1	6	1	2	6	2	7	2	7	2	7
PI076291_2	2	2	6	2	2	1	2	7	2	2	2	2	1	2	6	7	1	2	1	6	1	2	6	2	7	2	7	2	7
PI076294	2	2	6	3	2	2	3	7	2	2	2	2	1	2	6	7	6	2	1	6	1	1	6	2	7	2	7	2	7
PI076294_2	2	2	6	3	2	2	3	7	2	2	2	2	1	2	6	7	6	2	1	6	1	1	6	2	7	2	7	2	7
PI076296	2	2	6	2	2	1	2	7	5	2	2	2	1	1	6	7	2	2	2	6	1	2	5	2	7	2	7	2	7
PI076296_2	2	2	6	2	2	1	2	7	5	2	2	2	1	1	6	7	2	2	2	6	1	2	5	2	7	2	7	2	7
PI076514	6	2	6	2	2	1	2	7	2	2	6	6	1	2	6	7	2	2	6	2	6	2	6	2	7	2	6	1	7
PI076514_2	6	2	6	2	2	1	2	7	2	2	6	6	1	2	6	7	2	2	6	2	6	2	6	2	7	2	6	1	7
PI080937	6	2	5	2	3	6	6	7	2	2	2	1	1	6	6	7	2	2	2	5	1	2	3	2	7	1	5	2	7
PI080937_2	6	2	5	2	3	6	6	7	2	2	2	1	1	6	6	7	2	2	2	5	1	2	3	2	7	1	5	2	7
PI080938	6	2	7	2	3	1	6	7	2	2	2	1	1	2	5	7	2	2	2	3	1	6	3	2	7	1	5	2	7
PI080938_2	6	2	7	2	3	1	6	7	2	2	2	1	1	2	5	7	2	2	2	3	1	6	3	2	7	1	5	2	7
PI083794	2	2	7	2	6	5	2	7	2	2	2	2	1	2	2	7	6	5	2	2	2	1	6	2	7	2	7	2	7
PI083794_2	2	2	7	2	6	5	2	7	2	2	2	2	1	2	2	7	6	5	2	2	2	1	6	2	7	2	7	2	7
PI084311	6	3	2	2	3	5	2	7	6	2	2	1	1	2	2	7	2	5	6	1	6	2	6	6	7	6	5	1	7
PI084311_2	6	3	2	2	3	5	2	7	6	2	2	1	1	2	2	7	2	5	6	1	6	2	6	6	7	6	5	1	7
PI084312	6	3	2	2	3	1	2	7	6	2	6	1	1	2	2	7	2	2	6	1	1	6	6	6	7	2	2	3	7
PI084312_2	6	3	2	2	3	1	2	7	6	2	6	1	1	2	2	7	2	2	6	1	1	6	6	6	7	2	2	3	7
PI084313	6	5	2	2	3	5	2	7	6	2	2	6	1	2	2	7	2	5	6	1	6	6	6	6	7	6	5	3	7
PI084313_2	6	5	2	2	3	5	2	7	6	2	2	6	1	2	2	7	2	5	6	1	6	6	6	6	7	6	5	3	7
PI084314	6	3	2	2	3	1	2	7	6	2	6	1	1	2	2	7	2	2	6	1	1	6	6	6	7	2	2	3	7
PI084314_2	6	3	2	2	3	1	2	7	6	2	6	1	1	2	2	7	2	2	6	1	1	6	6	6	7	2	2	3	7
PI086185	6	2	7	2	1	2	7	7	2	3	2	6	1	2	5	7	2	2	2	2	5	2	3	1	7	2	3	2	7
PI086185_2	6	2	7	2	1	2	7	7	2	3	2	6	1	2	5	7	2	2	2	2	5	2	3	1	7	2	3	2	7
PI087180	6	2	7	2	6	1	2	7	2	6	6	2	2	6	6	7	2	2	2	2	2	2	1	2	7	6	5	2	7
PI087180_2	6	2	7	2	6	1	2	7	2	6	6	2	2	6	6	7	2	2	2	2	2	2	1	2	7	6	5	2	7
PI087752	2	2	5	1	3	6	2	7	6	2	2	2	1	2	2	7	2	2	5	5	5	5	6	2	7	1	5	2	7
PI087752_2	2	2	5	1	3	6	2	7	6	2	2	2	1	2	2	7	2	2	5	5	5	5	6	2	7	1	5	2	7
PI087754	6	2	7	2	3	6	6	7	2	2	2	2	1	2	5	7	2	2	2	5	6	5	2	2	7	6	2	2	7
PI087754_2	6	2	7	2	3	6	6	7	2	2	2	2	1	2	5	7	2	2	2	5	6	5	2	2	7	6	2	2	7
PI087757	6	2	5	2	3	6	6	7	2	2	2	2	1	6	5	7	2	2	2	3	5	5	6	2	7	6	2	2	7
PI087757_2	6	2	5	2	3	6	6	7	2	2	2	2	1	6	5	7	2	2	2	3	5	5	6	2	7	6	2	2	7
PI087763	6	2	5	6	3	6	2	7	2	2	2	2	1	6	6	7	2	2	2	2	5	5	3	2	7	2	7	2	7
PI087763_2	6	2	5	6	3	6	2	7	2	2	2	2	1	6	6	7	2	2	2	2	5	5	3	2	7	2	7	2	7
PI087765	1	2	7	2	6	6	6	7	2	2	2	2	1	2	6	7	2	1	2	5	2	2	2	2	7	2	2	5	7
PI087765_2	1	2	7	2	6	6	6	7	2	2	2	2	1	2	6	7	2	1	2	5	2	2	2	2	7	2	2	5	7
PI087767	6	2	5	2	3	6	2	7	2	2	2	2	1	2	5	7	2	2	2	5	2	5	3	2	7	2	7	2	7
PI087767_2	6	2	5	2	3	6	2	7	2	2	2	2	1	2	5	7	2	2	2	5	2	5	3	2	7	2	7	2	7
PI087778	6	2	6	2	3	2	7	7	2	2	2	2	1	6	5	7	2	2	2	5	2	5	6	2	7	1	6	2	7
PI087778_2	6	2	6	2	3	2	7	7	2	2	2	2	1	6	5	7	2	2	2	5	2	5	6	2	7	1	6	2	7
PI087780	6	2	7	2	6	1	6	7	2	2	2	2	1	6	6	7	6	5	6	2	2	2	2	1	7	2	5	2	7
PI087780_2	6	2	7	2	6	1	6	7	2	2	2	2	1	6	6	7	6	5	6	2	2	2	2	1	7	2	5	2	7
PI087782	2	2	7	2	3	2	6	7	2	2	2	2	1	2	2	7	2	6	2	2	2	5	2	5	7	2	5	2	7
PI087782_2	2	2	7	2	3	2	6	7	2	2	2	2	1	2	2	7	2	6	2	2	2	5	2	5	7	2	5	2	7
PI087795	2	2	7	2	3	1	2	7	2	2	6	1	1	6	2	7	2	2	2	5	6	5	6	2	7	6	2	5	7
PI087795_2	2	2	7	2	3	1	2	7	2	2	6	1	1	6	2	7	2	2	2	5	6	5	6	2	7	6	2	5	7
PI087800	1	2	7	2	6	6	2	7	2	2	2	2	2	2	2	7	2	1	2	5	2	2	6	2	7	2	2	5	7
PI087800_2	1	2	7	2	6	6	2	7	2	2	2	2	2	2	2	7	2	1	2	5	2	2	6	2	7	2	2	5	7
PI087815	6	6	5	2	3	1	6	7	2	2	2	2	1	2	2	7	2	2	2	1	6	6	2	2	7	2	7	2	7
PI087815_2	6	6	5	2	3	1	6	7	2	2	2	2	1	2	2	7	2	2	2	1	6	6	2	2	7	2	7	2	7
PI087835	2	2	7	2	3	6	6	7	2	2	6	2	1	2	5	7	2	6	2	1	1	5	6	2	7	6	2	2	7
PI087835_2	2	2	7	2	3	6	6	7	2	2	6	2	1	2	5	7	2	6	2	1	1	5	6	2	7	6	2	2	7
PI087836	1	2	7	2	6	6	6	7	2	2	2	2	2	2	2	7	2	2	2	5	2	1	2	2	7	2	5	5	7
PI087836_2	1	2	7	2	6	6	6	7	2	2	2	2	2	2	2	7	2	2	2	5	2	1	2	2	7	2	5	5	7
PI087838	2	3	2	2	6	2	7	7	2	2	2	2	2	6	2	7	6	5	2	2	2	2	2	5	7	2	7	2	7
PI087838_2	2	3	2	2	6	2	7	7	2	2	2	2	2	6	2	7	6	5	2	2	2	2	2	5	7	2	7	2	7
PI087839	6	6	1	2	3	6	6	7	2	2	2	2	1	2	5	7	2	2	2	2	1	5	2	2	7	1	2	2	7
PI087839_2	6	6	1	2	3	6	6	7	2	2	2	2	1	2	5	7	2	2	2	2	1	5	2	2	7	1	2	2	7
PI087842	6	1	2	2	3	6	6	7	2	2	2	2	1	2	5	7	2	2	2	5	6	5	6	6	7	1	2	3	7
PI087842_2	6	1	2	2	3	6	6	7	2	2	2	2	1	2	5	7	2	2	2	5	6	5	6	6	7	1	2	3	7
PI087844	2	2	7	2	6	5	2	7	2	2	2	2	1	2	2	7	1	5	3	2	2	1	2	2	7	5	3	5	7
PI087844_2	2	2	7	2	6	5	2	7	2	2	2	2	1	2	2	7	1	5	3	2	2	1	2	2	7	5	3	5	7
PI094853	3	5	6	2	3	2	7	7	2	2	6	2	1	2	6	7	2	2	5	2	6	2	2	2	7	2	7	2	7
PI094853_2	3	5	6	2	3	2	7	7	2	2	6	2	1	2	6	7	2	2	5	2	6	2	2	2	7	2	7	2	7
PI094856	6	5	2	2	3	2	6	7	2	3	6	2	1	2	2	7	2	2	6	2	6	2	6	5	7	1	6	5	7
PI094856_2	6	5	2	2	3	2	6	7	2	3	6	2	1	2	2	7	2	2	6	2	6	2	6	5	7	1	6	5	7
PI125321	6	1	2	2	2	2	6	7	2	2	2	2	1	2	1	7	2	2	2	5	6	1	5	2	7	2	3	2	7
PI125321_2	6	1	2	2	2	2	6	7	2	2	2	2	1	2	1	7	2	2	2	5	6	1	5	2	7	2	3	2	7
PI134636	2	1	6	2	2	2	6	7	2	2	2	2	2	2	1	7	2	2	2	5	6	1	5	2	7	2	2	5	7
PI134636_2	2	1	6	2	2	2	6	7	2	2	2	2	2	2	1	7	2	2	2	5	6	1	5	2	7	2	2	5	7
PI135758	6	3	6	2	3	5	2	7	2	2	2	2	1	2	6	7	2	2	6	1	6	5	6	6	7	2	2	1	7
PI135758_2	6	3	6	2	3	5	2	7	2	2	2	2	1	2	6	7	2	2	6	1	6	5	6	6	7	2	2	1	7
PI135761	2	2	6	3	1	2	1	7	2	2	2	2	2	3	2	7	2	6	2	1	5	6	6	2	7	2	3	2	7
PI135761_2	2	2	6	3	1	2	1	7	2	2	2	2	2	3	2	7	2	6	2	1	5	6	6	2	7	2	3	2	7
PI138698	2	2	7	2	2	1	6	7	5	2	2	2	2	2	2	7	6	2	2	5	6	2	3	2	7	2	7	2	7
PI138698_2	2	2	7	2	2	1	6	7	5	2	2	2	2	2	2	7	6	2	2	5	6	2	3	2	7	2	7	2	7
PI138699	6	2	6	2	2	1	6	7	2	2	2	2	2	2	2	7	2	6	2	5	6	3	3	1	7	2	7	2	7
PI138699_2	6	2	6	2	2	1	6	7	2	2	2	2	2	2	2	7	2	6	2	5	6	3	3	1	7	2	7	2	7
PI138706	2	2	7	2	2	2	7	7	2	2	1	2	3	2	2	7	2	2	2	3	6	1	5	1	7	1	2	5	7
PI138706_2	2	2	7	2	2	2	7	7	2	2	1	2	3	2	2	7	2	2	2	3	6	1	5	1	7	1	2	5	7
PI138709	6	3	2	2	2	1	6	7	2	3	2	2	1	2	6	7	2	2	2	5	2	5	2	2	7	2	5	2	7
PI138709_2	6	3	2	2	2	1	6	7	2	3	2	2	1	2	6	7	2	2	2	5	2	5	2	2	7	2	5	2	7
PI138710	6	2	7	3	2	2	7	7	2	3	6	2	1	2	6	7	2	2	2	5	2	2	3	2	7	2	7	2	7
PI138710_2	6	2	7	3	2	2	7	7	2	3	6	2	1	2	6	7	2	2	2	5	2	2	3	2	7	2	7	2	7
PI138711	6	2	6	3	2	2	6	7	2	2	2	2	1	2	5	7	6	6	2	6	5	2	2	5	7	2	6	5	7
PI138711_2	6	2	6	3	2	2	6	7	2	2	2	2	1	2	5	7	6	6	2	6	5	2	2	5	7	2	6	5	7
PI138722	6	2	6	2	2	2	6	7	2	2	2	2	1	2	6	7	2	2	2	5	5	2	6	6	7	2	5	1	7
PI138722_2	6	2	6	2	2	2	6	7	2	2	2	2	1	2	6	7	2	2	2	5	5	2	6	6	7	2	5	1	7
PI138726	2	2	7	2	2	2	7	7	2	2	2	6	3	2	5	7	2	2	2	3	6	6	5	2	7	1	2	2	7
PI138726_2	2	2	7	2	2	2	7	7	2	2	2	6	3	2	5	7	2	2	2	3	6	6	5	2	7	1	2	2	7
PI140277	6	1	2	2	3	2	7	7	2	2	2	2	1	2	2	7	2	2	2	6	6	5	5	2	7	2	7	2	7
PI140277_2	6	1	2	2	3	2	7	7	2	2	2	2	1	2	2	7	2	2	2	6	6	5	5	2	7	2	7	2	7
PI140278	2	1	2	2	2	2	2	7	2	2	2	2	1	2	1	7	2	2	2	5	6	2	5	2	7	2	7	2	7
PI140278_2	2	1	2	2	2	2	2	7	2	2	2	2	1	2	1	7	2	2	2	5	6	2	5	2	7	2	7	2	7
PI164385	2	2	7	2	3	2	7	7	2	2	2	2	2	2	2	7	2	6	2	6	6	2	5	2	7	2	7	2	7
PI164385_2	2	2	7	2	3	2	7	7	2	2	2	2	2	2	2	7	2	6	2	6	6	2	5	2	7	2	7	2	7
PI164744	2	2	7	2	3	1	2	7	2	2	2	2	2	1	3	7	2	6	6	2	2	1	1	6	7	2	3	2	7
PI164744_2	2	2	7	2	3	1	2	7	2	2	2	2	2	1	3	7	2	6	6	2	2	1	1	6	7	2	3	2	7
PI165883	2	2	7	2	3	5	2	7	2	1	2	2	1	2	2	7	6	2	2	6	5	5	5	2	7	2	1	2	7
PI165883_2	2	2	7	2	3	5	2	7	2	1	2	2	1	2	2	7	6	2	2	6	5	5	5	2	7	2	1	2	7
PI166058	2	1	2	2	3	2	3	7	2	1	2	2	1	2	2	7	6	2	2	6	2	5	6	2	7	2	1	2	7
PI166058_2	2	1	2	2	3	2	3	7	2	1	2	2	1	2	2	7	6	2	2	6	2	5	6	2	7	2	1	2	7
PI166060	2	2	7	2	3	2	2	7	2	1	2	2	1	2	2	7	2	2	2	6	2	5	6	2	7	2	7	2	7
PI166060_2	2	2	7	2	3	2	2	7	2	1	2	2	1	2	2	7	2	2	2	6	2	5	6	2	7	2	7	2	7
PI166078	2	1	2	6	2	2	3	7	2	1	2	2	1	2	2	7	6	2	5	1	5	2	5	2	7	2	7	2	7
PI166078_2	2	1	2	6	2	2	3	7	2	1	2	2	1	2	2	7	6	2	5	1	5	2	5	2	7	2	7	2	7
PI176004	2	2	7	6	2	2	7	7	2	2	2	2	1	2	2	7	6	2	5	6	2	2	5	2	7	2	1	2	7
PI176004_2	2	2	7	6	2	2	7	7	2	2	2	2	1	2	2	7	6	2	5	6	2	2	5	2	7	2	1	2	7
PI176021	3	1	2	2	3	2	3	7	2	2	2	2	1	2	2	7	6	2	2	6	5	5	3	2	7	2	6	2	7
PI176021_2	3	1	2	2	3	2	3	7	2	2	2	2	1	2	2	7	6	2	2	6	5	5	3	2	7	2	6	2	7
PI176035	2	2	7	2	3	1	6	7	2	2	2	2	1	2	2	7	2	2	2	6	2	5	6	2	7	2	7	2	7
PI176035_2	2	2	7	2	3	1	6	7	2	2	2	2	1	2	2	7	2	2	2	6	2	5	6	2	7	2	7	2	7
PI176042	2	1	2	2	2	2	7	7	2	2	6	2	1	2	2	7	2	2	2	5	5	1	5	2	7	1	1	2	7
PI176042_2	2	1	2	2	2	2	7	7	2	2	6	2	1	2	2	7	2	2	2	5	5	1	5	2	7	1	1	2	7
PI176061	2	1	2	2	3	2	2	7	2	1	2	2	1	2	2	7	6	2	2	6	2	6	3	2	7	2	1	2	7
PI176061_2	2	1	2	2	3	2	2	7	2	1	2	2	1	2	2	7	6	2	2	6	2	6	3	2	7	2	1	2	7
PI176071	2	1	2	2	2	2	2	7	2	1	2	2	1	2	2	7	6	2	5	6	5	2	2	2	7	2	7	2	7
PI176071_2	2	1	2	2	2	2	2	7	2	1	2	2	1	2	2	7	6	2	5	6	5	2	2	2	7	2	7	2	7
PI176112	2	2	6	2	2	1	3	7	2	2	2	2	1	2	6	7	6	2	1	6	1	2	6	2	7	2	7	2	7
PI176112_2	2	2	6	2	2	1	3	7	2	2	2	2	1	2	6	7	6	2	1	6	1	2	6	2	7	2	7	2	7
PI176113	2	1	2	6	2	6	2	7	2	2	2	2	1	2	2	7	6	2	5	6	2	2	2	2	7	2	7	2	7
PI176113_2	2	1	2	6	2	6	2	7	2	2	2	2	1	2	2	7	6	2	5	6	2	2	2	2	7	2	7	2	7
PI176118	2	2	7	6	2	2	1	7	2	1	2	2	1	2	2	7	2	2	5	6	1	2	2	2	7	2	7	2	7
PI176118_2	2	2	7	6	2	2	1	7	2	1	2	2	1	2	2	7	2	2	5	6	1	2	2	2	7	2	7	2	7
PI176129	6	1	2	2	3	1	2	7	2	2	2	2	1	2	2	7	6	2	5	6	2	2	6	2	7	2	1	2	7
PI176129_2	6	1	2	2	3	1	2	7	2	2	2	2	1	2	2	7	6	2	5	6	2	2	6	2	7	2	1	2	7
PI176144	6	1	2	2	3	1	2	7	2	2	2	2	1	2	2	7	6	2	5	5	2	5	6	2	7	2	1	2	7
PI176144_2	6	1	2	2	3	1	2	7	2	2	2	2	1	2	2	7	6	2	5	5	2	5	6	2	7	2	1	2	7
PI176162	6	2	7	2	3	1	2	7	2	2	2	2	1	2	2	7	6	2	2	6	2	5	6	2	7	2	1	2	7
PI176162_2	6	2	7	2	3	1	2	7	2	2	2	2	1	2	2	7	6	2	2	6	2	5	6	2	7	2	1	2	7
PI178637	2	2	6	2	2	1	3	7	2	2	2	2	2	2	6	7	6	2	1	6	5	2	6	2	7	2	7	2	7
PI178637_2	2	2	6	2	2	1	3	7	2	2	2	2	2	2	6	7	6	2	1	6	5	2	6	2	7	2	7	2	7
PI181102	6	2	7	2	3	2	7	7	2	2	2	2	1	2	2	7	2	2	2	1	5	1	1	2	7	2	7	2	7
PI181102_2	6	2	7	2	3	2	7	7	2	2	2	2	1	2	2	7	2	2	2	1	5	1	1	2	7	2	7	2	7
PI181108	2	2	7	2	3	2	3	7	2	2	2	2	1	2	2	7	2	6	6	6	2	3	5	2	7	2	1	2	7
PI181108_2	2	2	7	2	3	2	3	7	2	2	2	2	1	2	2	7	2	6	6	6	2	3	5	2	7	2	1	2	7
PI181113	2	2	7	2	3	2	7	7	2	2	2	2	1	2	5	7	6	2	2	6	2	5	6	2	7	1	2	2	7
PI181113_2	2	2	7	2	3	2	7	7	2	2	2	2	1	2	5	7	6	2	2	6	2	5	6	2	7	1	2	2	7
PI182602	6	2	5	2	3	6	6	7	2	2	2	6	1	2	5	7	2	2	2	5	6	6	6	2	7	2	7	2	7
PI182602_2	6	2	5	2	3	6	6	7	2	2	2	6	1	2	5	7	2	2	2	5	6	6	6	2	7	2	7	2	7
PI182726	2	2	7	2	2	1	6	7	2	2	6	1	1	2	5	7	2	1	2	2	2	5	3	2	7	2	5	1	7
PI182726_2	2	2	7	2	2	1	6	7	2	2	6	1	1	2	5	7	2	1	2	2	2	5	3	2	7	2	5	1	7
PI186125	1	3	2	2	6	6	5	7	2	2	2	2	2	2	5	7	2	2	5	2	2	2	6	2	7	2	7	2	7
PI186125_2	1	3	2	2	6	6	5	7	2	2	2	2	2	2	5	7	2	2	5	2	2	2	6	2	7	2	7	2	7
PI186130	6	2	5	2	3	1	6	7	2	3	2	2	1	2	2	7	6	2	3	5	2	2	3	2	7	1	5	2	7
PI186130_2	6	2	5	2	3	1	6	7	2	3	2	2	1	2	2	7	6	2	3	5	2	2	3	2	7	1	5	2	7
PI186134	6	2	5	2	3	6	6	7	2	2	2	2	1	2	6	7	2	2	2	2	2	5	6	2	7	6	5	3	7
PI186134_2	6	2	5	2	3	6	6	7	2	2	2	2	1	2	6	7	2	2	2	2	2	5	6	2	7	6	5	3	7
PI190271	6	2	6	2	3	1	6	7	2	2	2	1	1	6	5	7	2	2	2	2	2	5	6	2	7	1	5	2	7
PI190271_2	6	2	6	2	3	1	6	7	2	2	2	1	1	6	5	7	2	2	2	2	2	5	6	2	7	1	5	2	7
PI190786	6	2	7	2	2	2	7	7	2	2	2	2	1	2	2	7	2	1	2	2	2	6	6	2	7	2	7	2	7
PI190786_2	6	2	7	2	2	2	7	7	2	2	2	2	1	2	2	7	2	1	2	2	2	6	6	2	7	2	7	2	7
PI190787	6	2	7	2	3	6	6	7	2	2	6	2	1	2	5	7	6	2	2	1	6	5	6	2	7	1	5	2	7
PI190787_2	6	2	7	2	3	6	6	7	2	2	6	2	1	2	5	7	6	2	2	1	6	5	6	2	7	1	5	2	7
PI190852	6	2	5	2	3	6	2	7	2	2	2	1	1	2	2	7	2	5	2	2	5	5	6	2	7	2	7	2	7
PI190852_2	6	2	5	2	3	6	2	7	2	2	2	1	1	2	2	7	2	5	2	2	5	5	6	2	7	2	7	2	7
PI198734	2	2	6	6	2	2	6	7	2	2	2	2	1	2	2	7	2	2	2	1	6	6	5	5	7	1	2	2	7
PI198734_2	2	2	6	6	2	2	6	7	2	2	2	2	1	2	2	7	2	2	2	1	6	6	5	5	7	1	2	2	7
PI217948	6	2	7	2	3	1	2	7	2	2	2	2	1	2	2	7	2	2	5	6	2	5	2	2	7	2	1	2	7
PI217948_2	6	2	7	2	3	1	2	7	2	2	2	2	1	2	2	7	2	2	5	6	2	5	2	2	7	2	1	2	7
PI220660	6	2	6	5	3	1	6	7	2	2	2	2	1	2	6	7	2	6	2	2	6	6	6	6	7	2	7	2	7
PI220660_2	6	2	6	5	3	1	6	7	2	2	2	2	1	2	6	7	2	6	2	2	6	6	6	6	7	2	7	2	7
PI223446	6	2	6	2	2	6	6	7	2	2	2	6	1	2	6	7	6	2	6	3	6	5	2	6	7	2	2	1	7
PI223446_2	6	2	6	2	2	6	6	7	2	2	2	6	1	2	6	7	6	2	6	3	6	5	2	6	7	2	2	1	7
PI223509	2	2	7	2	2	1	2	7	2	2	2	2	3	2	6	7	6	6	2	6	5	5	6	2	7	2	2	1	7
PI223509_2	2	2	7	2	2	1	2	7	2	2	2	2	3	2	6	7	6	6	2	6	5	5	6	2	7	2	2	1	7
PI223879	6	6	2	2	6	1	3	7	6	2	2	2	1	2	2	7	6	2	2	2	2	2	2	6	7	2	2	3	7
PI223879_2	6	6	2	2	6	1	3	7	6	2	2	2	1	2	2	7	6	2	2	2	2	2	2	6	7	2	2	3	7
PI225136	6	1	2	6	3	6	3	7	2	2	5	2	1	2	6	7	6	1	3	1	6	6	1	1	7	2	6	2	7
PI225136_2	6	1	2	6	3	6	3	7	2	2	5	2	1	2	6	7	6	1	3	1	6	6	1	1	7	2	6	2	7
PI243587	2	1	2	1	2	2	6	7	2	2	2	1	1	2	6	7	6	2	2	5	5	2	6	2	7	1	2	1	7
PI243587_2	2	1	2	1	2	2	6	7	2	2	2	1	1	2	6	7	6	2	2	5	5	2	6	2	7	1	2	1	7
PI243588	6	2	1	2	2	2	7	7	2	2	2	1	6	5	5	7	2	2	2	6	5	6	2	2	7	2	7	2	7
PI243588_2	6	2	1	2	2	2	7	7	2	2	2	1	6	5	5	7	2	2	2	6	5	6	2	2	7	2	7	2	7
PI243607	2	2	6	2	3	1	1	7	2	2	6	1	1	2	6	7	2	6	2	6	6	6	2	2	7	6	5	2	7
PI243607_2	2	2	6	2	3	1	1	7	2	2	6	1	1	2	6	7	2	6	2	6	6	6	2	2	7	6	5	2	7
PI243609	2	2	7	1	2	2	6	7	2	2	2	6	1	2	2	7	2	2	2	5	2	6	2	3	7	2	5	1	7
PI243609_2	2	2	7	1	2	2	6	7	2	2	2	6	1	2	2	7	2	2	2	5	2	6	2	3	7	2	5	1	7
PI244041	2	2	7	2	2	2	6	7	2	2	2	2	1	2	2	7	2	2	2	2	5	5	5	2	7	6	2	2	7
PI244041_2	2	2	7	2	2	2	6	7	2	2	2	2	1	2	2	7	2	2	2	2	5	5	5	2	7	6	2	2	7
PI244791	2	6	2	2	2	2	6	7	2	3	2	2	1	2	1	7	2	2	2	5	6	2	5	2	7	2	7	2	7
PI244791_2	2	6	2	2	2	2	6	7	2	3	2	2	1	2	1	7	2	2	2	5	6	2	5	2	7	2	7	2	7
PI244807	6	1	6	5	3	2	7	7	2	2	2	2	1	2	2	7	2	2	5	5	6	2	1	6	7	2	6	3	7
PI244807_2	6	1	6	5	3	2	7	7	2	2	2	2	1	2	2	7	2	2	5	5	6	2	1	6	7	2	6	3	7
PI244823	5	1	6	2	3	1	1	7	2	2	2	2	1	2	6	7	6	1	2	1	2	2	2	2	7	1	2	2	7
PI244823_2	5	1	6	2	3	1	1	7	2	2	2	2	1	2	6	7	6	1	2	1	2	2	2	2	7	1	2	2	7
PI244826	2	2	7	2	1	2	7	7	2	2	2	2	1	2	2	7	2	5	5	6	6	3	5	2	7	2	7	2	7
PI244826_2	2	2	7	2	1	2	7	7	2	2	2	2	1	2	2	7	2	5	5	6	6	3	5	2	7	2	7	2	7
PI250365	2	2	7	2	3	2	7	7	2	2	2	2	1	2	2	7	1	2	2	6	2	5	1	2	7	2	1	2	7
PI250365_2	2	2	7	2	3	2	7	7	2	2	2	2	1	2	2	7	1	2	2	6	2	5	1	2	7	2	1	2	7
PI250366	6	2	7	2	3	1	2	7	2	2	2	1	1	2	2	7	2	2	5	6	2	1	1	2	7	2	1	2	7
PI250366_2	6	2	7	2	3	1	2	7	2	2	2	1	1	2	2	7	2	2	5	6	2	1	1	2	7	2	1	2	7
PI250775	6	6	2	2	3	2	7	7	2	2	2	2	1	2	6	7	2	2	2	5	5	1	2	6	7	2	5	1	7
PI250775_2	6	6	2	2	3	2	7	7	2	2	2	2	1	2	6	7	2	2	2	5	5	1	2	6	7	2	5	1	7
PI250778	2	2	6	3	2	2	3	7	2	2	2	2	1	2	6	7	2	2	2	5	2	1	2	2	7	2	5	2	7
PI250778_2	2	2	6	3	2	2	3	7	2	2	2	2	1	2	6	7	2	2	2	5	2	1	2	2	7	2	5	2	7
PI268250	2	2	7	6	2	2	3	7	2	1	2	2	2	5	2	7	6	6	2	6	5	2	5	2	7	2	7	2	7
PI268250_2	2	2	7	6	2	2	6	7	2	1	2	2	2	5	2	7	6	6	2	6	5	2	5	2	7	2	7	2	7
PI269912	2	2	7	2	3	1	1	7	2	2	2	2	1	2	1	7	6	6	5	6	2	2	6	2	7	2	7	2	7
PI269912_2	2	2	7	2	3	1	1	7	2	2	2	2	1	2	1	7	6	6	5	6	2	2	6	2	7	2	7	2	7
PI289811	2	2	7	2	3	1	2	7	2	2	2	2	1	2	2	7	6	6	2	6	2	5	5	2	7	2	1	2	7
PI289811_2	2	2	7	2	3	1	2	7	2	2	2	2	1	2	2	7	6	6	2	6	2	5	5	2	7	2	1	2	7
PI296192	6	2	6	2	3	1	6	7	2	2	6	2	1	2	2	7	6	5	6	1	6	6	6	2	7	2	5	2	7
PI296192_2	6	2	6	2	3	1	6	7	2	2	6	2	1	2	2	7	6	5	6	1	6	6	6	2	7	2	5	2	7
PI327830	6	2	6	2	3	6	2	7	2	2	2	2	1	2	2	7	2	2	6	1	6	2	6	6	7	2	7	2	7
PI327830_2	6	2	6	2	3	6	2	7	2	2	2	2	1	2	2	7	2	2	6	1	6	2	6	6	7	2	7	2	7
PI327833	6	2	7	2	3	1	6	7	2	2	2	2	1	2	2	7	2	2	6	1	6	6	6	6	7	2	7	2	7
PI327833_2	6	2	7	2	3	1	6	7	2	2	2	2	1	2	2	7	2	2	6	1	6	6	6	6	7	2	7	2	7
PI327837	6	5	2	2	3	2	6	7	2	5	6	2	1	2	2	7	2	2	6	2	6	2	6	5	7	1	2	2	7
PI327837_2	6	5	2	2	3	2	6	7	2	5	6	2	1	2	2	7	2	2	6	2	6	2	6	5	7	1	2	2	7
PI327849	6	3	6	2	3	6	6	7	2	2	2	2	1	2	2	7	2	2	6	2	6	5	6	6	7	2	7	2	7
PI327849_2	6	3	6	2	3	6	6	7	2	2	2	2	1	2	2	7	2	2	6	2	6	5	6	6	7	2	7	2	7
PI327854	6	5	6	2	3	6	6	7	6	2	2	2	1	2	2	7	2	2	2	2	6	6	6	6	7	6	3	2	7
PI327854_2	2	5	7	2	3	1	6	7	6	2	2	2	1	2	6	7	2	2	6	2	5	6	6	2	7	6	2	1	7
PI327857	2	2	7	2	3	6	6	7	2	2	2	2	2	2	6	7	2	2	3	2	5	6	6	5	7	6	3	2	7
PI327857_2	2	2	7	2	3	6	6	7	2	2	2	2	2	2	6	7	2	2	3	2	5	6	6	5	7	6	3	2	7
PI327858	2	1	6	3	3	6	6	7	2	2	2	2	1	2	6	7	2	2	5	2	6	5	6	5	7	6	3	2	7
PI327858_2	2	1	6	3	3	6	6	7	2	2	2	2	1	2	6	7	2	2	5	2	6	5	6	5	7	6	3	2	7
PI327860	6	2	7	2	3	1	6	7	6	2	2	2	1	2	2	7	6	2	6	6	6	6	6	6	7	2	2	1	7
PI327860_2	6	2	7	2	3	1	6	7	6	2	2	2	1	2	2	7	6	2	6	6	6	6	6	6	7	2	2	1	7
PI327862	6	2	6	5	3	6	6	7	2	2	6	2	1	2	2	7	2	6	2	2	6	6	6	6	7	2	7	2	7
PI327862_2	6	2	6	5	3	6	6	7	2	2	6	2	1	2	2	7	2	6	2	2	6	6	6	6	7	2	7	2	7
PI327863	2	2	7	5	3	1	2	7	2	2	2	2	6	2	2	7	2	2	2	2	6	5	6	2	7	2	7	2	7
PI327863_2	2	2	7	5	3	1	2	7	2	2	2	2	6	2	2	7	2	2	2	2	6	5	6	2	7	2	7	2	7
PI327864	6	2	6	2	3	1	3	7	2	2	6	2	1	2	2	7	6	5	2	2	6	6	2	6	7	1	2	2	7
PI327864_2	6	2	6	2	3	1	3	7	2	2	6	2	1	2	2	7	6	5	2	2	6	6	2	6	7	1	2	2	7
PI327866	3	5	2	2	3	2	6	7	2	2	2	2	1	2	2	7	2	5	6	2	6	2	6	2	7	6	2	2	7
PI327866_2	3	5	2	2	3	2	6	7	2	2	2	2	1	2	2	7	2	5	6	2	6	2	6	2	7	6	2	2	7
PI327869	6	2	6	2	3	1	6	7	2	2	6	1	1	2	6	7	2	5	2	6	6	6	6	2	7	2	5	5	7
PI327869_2	6	2	6	2	3	1	6	7	2	2	6	1	1	2	6	7	2	5	2	6	6	6	6	2	7	2	5	5	7
PI327870	6	1	6	2	2	2	7	7	2	3	2	2	1	2	2	7	2	2	2	5	1	1	5	2	7	2	7	2	7
PI327870_2	6	1	6	2	2	2	7	7	2	3	2	2	1	2	2	7	2	2	2	5	1	1	5	2	7	2	7	2	7
PI327882	3	6	2	2	2	1	2	7	2	3	2	2	2	1	2	7	2	2	2	1	6	1	5	2	7	2	3	1	7
PI327882_2	3	6	2	2	2	1	2	7	2	3	2	2	2	1	2	7	2	2	2	1	6	1	5	2	7	2	3	1	7
PI328728	6	3	2	2	3	6	2	7	2	2	2	2	1	2	6	7	2	6	6	3	6	6	5	6	7	2	2	1	7
PI328728_2	6	3	2	2	3	6	2	7	2	2	2	2	1	2	6	7	2	6	6	3	6	6	5	6	7	2	2	1	7
PI366439	2	2	6	3	1	2	1	7	2	2	6	6	2	3	2	7	2	6	2	1	1	6	6	2	7	2	3	2	7
PI366439_2	2	2	6	3	1	2	1	7	2	2	6	6	2	3	2	7	2	6	2	1	1	6	6	2	7	2	3	2	7
PI366450	6	1	2	2	3	6	2	7	2	2	2	1	1	2	6	7	6	6	5	1	6	5	6	6	7	2	5	1	7
PI366450_2	6	1	2	2	3	6	2	7	2	2	2	1	1	2	6	7	6	6	5	1	6	5	6	6	7	2	5	1	7
PI366453	6	5	7	2	3	5	6	7	2	2	2	2	1	2	6	7	2	5	6	1	5	5	6	6	7	2	5	2	7
PI366453_2	6	5	7	2	3	5	6	7	2	2	2	2	1	2	6	7	2	5	6	1	5	5	6	6	7	2	5	2	7
PI366478	6	2	6	2	3	6	6	7	2	2	2	2	1	2	2	7	2	6	2	2	6	6	6	6	7	2	7	2	7
PI366478_2	6	2	6	2	3	6	6	7	2	2	2	2	1	2	2	7	2	6	2	2	6	6	6	6	7	2	7	2	7
PI410444	2	2	7	2	2	2	2	7	2	2	2	2	1	2	2	7	2	2	2	1	6	2	5	2	7	2	7	2	7
PI410444_2	2	2	7	2	2	2	2	7	2	2	2	2	1	2	2	7	2	2	2	1	6	2	5	2	7	2	7	2	7
PI410451	6	5	2	2	3	2	7	7	2	2	6	2	1	2	6	7	6	1	2	1	5	2	3	2	7	2	2	5	7
PI410451_2	6	5	2	2	3	2	7	7	2	2	6	2	1	2	6	7	6	1	2	1	5	2	3	2	7	2	2	5	7
PI410456	2	1	2	2	2	2	7	7	2	2	2	2	1	2	2	7	2	2	2	2	6	3	5	2	7	2	7	2	7
PI410456_2	2	1	2	2	2	2	7	7	2	2	2	2	1	2	2	7	2	2	2	2	6	3	5	2	7	2	7	2	7
PI410464	2	1	5	2	2	2	6	7	2	2	2	2	1	2	1	7	2	2	5	5	6	3	5	2	7	2	7	2	7
PI410464_2	2	1	5	2	2	2	6	7	2	2	2	2	1	2	1	7	2	2	5	5	6	3	5	2	7	2	7	2	7
PI410465	6	1	2	2	2	2	7	7	2	2	2	2	1	2	2	7	2	2	2	5	6	2	5	2	7	2	7	2	7
PI410465_2	6	1	2	2	2	2	7	7	2	2	2	2	1	2	2	7	2	2	2	5	6	2	5	2	7	2	7	2	7
PI410471	6	5	2	2	6	2	7	7	2	2	2	1	1	2	2	7	2	2	2	5	6	3	5	2	7	2	7	2	7
PI410471_2	6	5	2	2	6	2	7	7	2	2	2	1	1	2	2	7	2	2	2	5	6	3	5	2	7	2	7	2	7
PI410475	6	2	6	2	2	2	7	7	2	2	2	2	1	2	1	7	2	2	6	2	5	6	6	2	7	2	3	2	7
PI410475_2	6	2	6	2	2	2	7	7	2	2	2	2	1	2	1	7	2	2	6	2	5	6	6	2	7	2	3	2	7
PI410478	6	1	5	2	2	5	2	7	2	2	2	2	1	2	6	7	2	2	5	5	6	2	5	2	7	2	7	2	7
PI410478_2	6	1	5	2	2	5	2	7	2	2	2	2	1	2	6	7	2	2	5	5	6	2	5	2	7	2	7	2	7
PI410481	2	1	2	2	2	2	7	7	2	2	2	2	1	2	1	7	2	2	2	5	6	6	5	2	7	2	7	2	7
PI410481_2	2	1	2	2	2	2	7	7	2	2	2	2	1	2	1	7	2	2	2	5	6	6	5	2	7	2	7	2	7
PI410483	2	1	2	2	1	2	2	7	2	2	2	2	1	2	2	7	2	2	2	5	6	2	5	2	7	1	2	2	7
PI410483_2	2	1	2	2	1	2	2	7	2	2	2	2	1	2	2	7	2	2	2	5	6	2	5	2	7	1	2	2	7
PI410507	6	2	7	2	2	2	6	7	2	2	2	2	1	2	2	7	2	2	2	1	6	1	5	2	7	2	7	2	7
PI410507_2	6	2	5	2	2	2	6	7	2	2	2	2	1	2	2	7	2	2	2	1	6	1	5	2	7	2	7	2	7
PI410509	2	1	2	2	2	2	7	7	2	2	2	2	1	2	2	7	2	2	2	6	6	2	5	2	7	2	7	2	7
PI410509_2	2	1	2	2	2	2	7	7	2	2	2	2	1	2	2	7	2	2	2	6	6	2	5	2	7	2	7	2	7
PI410516	6	1	2	2	6	5	6	7	2	2	2	2	1	2	1	7	2	2	2	1	6	2	5	2	7	2	1	2	7
PI410516_2	6	1	2	2	6	5	6	7	2	2	2	2	1	2	1	7	2	2	2	1	6	2	5	2	7	2	1	2	7
PI410520	2	1	2	2	6	5	6	7	2	2	2	1	1	2	2	7	2	2	2	6	6	2	5	2	7	2	7	2	7
PI410520_2	2	1	2	2	6	5	6	7	2	2	2	1	1	2	2	7	2	2	2	6	6	2	5	2	7	2	7	2	7
PI410522	6	1	5	2	2	2	7	7	2	2	2	2	1	2	2	7	2	5	2	6	2	2	5	2	7	2	7	2	7
PI410522_2	6	1	5	2	2	2	7	7	2	2	2	2	1	2	2	7	2	5	2	6	2	2	5	2	7	2	7	2	7
PI410525	2	2	6	2	3	1	2	7	2	2	2	2	1	2	6	7	6	6	2	2	2	2	6	2	7	2	7	2	7
PI410525_2	2	2	6	2	3	1	2	7	2	2	2	2	1	2	6	7	6	6	2	2	2	2	6	2	7	2	7	2	7
PI429314	2	2	7	2	3	5	2	7	2	1	2	2	1	2	2	7	6	2	2	6	2	5	6	2	7	2	1	2	7
PI429314_2	2	2	7	2	3	5	2	7	2	1	2	2	1	2	2	7	6	2	2	6	2	5	6	2	7	2	1	2	7
PI429504	2	2	7	2	3	2	7	7	2	2	2	2	1	2	2	7	2	2	2	5	6	1	1	2	7	2	6	2	7
PI429504_2	2	2	7	2	3	2	7	7	2	2	2	2	1	2	2	7	2	2	2	5	6	1	1	2	7	2	6	2	7
PI429519	2	2	7	2	3	2	7	7	2	2	2	2	1	2	2	7	6	2	2	5	2	1	6	2	7	2	7	2	7
PI429519_2	2	2	7	2	3	2	7	7	2	2	2	2	1	2	2	7	6	2	2	5	2	1	6	2	7	2	7	2	7
PI429521	2	2	7	2	3	5	2	7	2	1	2	2	2	2	2	7	2	2	2	6	2	5	1	2	7	2	7	2	7
PI429521_2	2	2	7	2	3	5	2	7	2	1	2	2	2	2	2	7	2	2	2	6	2	5	1	2	7	2	7	2	7
PI429526	2	2	7	2	3	1	2	7	2	1	2	1	2	2	2	7	6	2	2	6	2	5	6	2	7	3	2	2	7
PI429526_2	2	2	7	2	3	1	2	7	2	1	2	1	2	2	2	7	6	2	2	6	2	5	6	2	7	3	2	2	7
PI429533	2	1	2	2	3	5	2	7	2	1	2	2	1	2	2	7	2	2	2	2	2	5	6	2	7	2	7	2	7
PI429533_2	2	1	2	2	3	5	2	7	2	1	2	2	1	2	2	7	2	2	2	2	2	5	6	2	7	2	7	2	7
PI429546	2	2	7	2	3	1	2	7	2	2	2	2	1	2	2	7	2	2	2	6	2	5	6	2	7	3	2	2	7
PI429546_2	2	2	7	2	3	1	2	7	2	2	2	2	1	2	2	7	2	2	2	6	2	5	6	2	7	3	2	2	7
PI429594	2	2	7	2	3	1	2	7	2	1	2	2	2	2	2	7	6	2	2	5	2	5	6	2	7	2	1	2	7
PI429594_2	2	2	7	2	3	1	2	7	2	1	2	2	2	2	2	7	6	2	2	5	2	5	6	2	7	2	1	2	7
PI429883	6	1	2	2	1	2	7	7	2	2	2	2	1	2	2	7	2	2	2	5	6	6	5	2	7	1	2	2	7
PI429883_2	6	1	2	2	1	2	7	7	2	2	2	2	1	2	2	7	2	2	2	5	6	6	5	2	7	1	2	2	7
PI429947	2	1	2	2	3	5	2	7	2	2	2	2	1	2	2	7	6	2	1	2	1	5	6	2	7	1	1	2	7
PI429947_2	2	1	2	2	3	5	2	7	2	2	2	2	1	2	2	7	6	2	1	2	1	5	6	2	7	1	1	2	7
PI429995	2	2	7	2	3	1	2	7	2	1	2	1	1	2	2	7	6	5	2	6	2	5	6	5	7	2	1	2	7
PI429995_2	2	2	7	2	3	1	2	7	2	1	2	1	1	2	2	7	6	5	2	6	2	5	6	5	7	2	1	2	7
PI513166	6	2	7	2	3	1	2	7	2	5	6	2	1	2	2	7	2	2	2	6	2	1	1	5	7	2	1	2	7
PI513166_2	6	2	7	2	3	1	2	7	2	5	6	2	1	2	2	7	2	2	2	6	2	1	1	5	7	2	1	2	7
PI513167	2	2	3	2	3	1	2	7	2	2	2	2	1	2	2	7	6	2	5	6	2	1	1	2	7	2	1	2	7
PI513167_2	2	2	7	2	3	1	6	7	2	2	2	2	1	2	2	7	6	2	5	6	5	1	1	2	7	2	7	2	7
PI513169	2	2	5	2	3	1	6	7	2	2	2	2	1	2	2	7	2	2	5	6	5	5	1	2	7	2	7	2	7
PI513169_2	2	2	7	2	3	1	6	7	2	2	2	2	1	2	2	7	6	2	5	6	5	1	1	2	7	2	7	2	7
PI513195	2	2	7	5	3	1	6	7	2	2	6	2	1	2	2	7	2	2	2	6	5	5	3	5	7	2	5	2	7
PI513195_2	2	2	7	5	3	1	6	7	2	2	6	2	1	2	2	7	2	2	2	6	5	5	3	5	7	2	5	2	7
PI513197	2	2	6	2	3	1	6	7	2	2	6	2	1	2	3	7	2	2	2	5	5	5	2	2	7	2	5	2	7
PI513197_2	2	2	6	2	3	1	6	7	2	2	6	2	1	2	3	7	2	2	2	5	5	5	2	2	7	2	5	2	7
PI513200	6	2	6	5	3	2	6	7	2	2	6	2	1	2	2	7	2	2	2	6	2	6	3	2	7	2	5	2	7
PI513200_2	6	2	6	5	3	2	6	7	2	2	6	2	1	2	2	7	2	2	2	6	2	6	3	2	7	2	5	2	7
PI513205	6	2	6	2	3	1	6	7	2	2	2	2	1	2	6	7	2	2	2	5	2	5	2	2	7	2	5	2	7
PI513205_2	6	2	6	2	3	1	6	7	2	2	2	2	1	2	6	7	2	2	2	5	2	5	2	2	7	2	5	2	7
PI513226	2	2	7	2	6	5	2	7	2	2	2	2	2	2	2	7	2	2	2	5	6	3	5	2	7	2	7	2	7
PI513226_2	2	2	7	2	6	5	2	7	2	2	2	2	2	2	2	7	2	2	2	5	6	3	5	2	7	2	7	2	7
PI559494	2	2	7	2	3	1	2	7	2	2	6	2	1	6	2	7	1	2	2	1	5	2	5	2	7	2	1	2	7
PI559494_2	2	2	7	2	3	1	2	7	2	2	6	2	1	6	2	7	1	2	2	1	5	2	5	2	7	2	1	2	7
PI559501	2	2	7	2	3	2	7	7	2	1	2	2	1	2	5	7	6	2	2	5	2	5	6	2	7	2	1	2	7
PI559501_2	2	2	7	2	3	2	7	7	2	1	2	2	1	2	5	7	6	2	2	5	2	5	6	2	7	2	1	2	7
PI559516	2	2	7	2	3	1	2	7	2	2	2	2	2	2	2	7	2	2	3	6	2	5	1	2	7	1	2	2	7
PI559516_2	2	2	7	2	3	1	2	7	2	2	2	2	2	2	2	7	2	2	3	6	2	5	1	2	7	1	2	2	7
PI559518	3	2	7	2	3	1	2	7	2	2	2	1	2	2	5	7	6	2	3	6	2	5	1	2	7	2	7	2	7
PI559518_2	3	2	7	2	3	1	2	7	2	2	2	1	2	2	5	7	6	2	3	6	2	5	1	2	7	2	7	2	7
PI559519	2	2	7	2	3	2	7	7	2	2	2	2	1	2	2	7	6	2	2	2	2	5	1	2	7	2	7	2	7
PI559519_2	2	2	7	2	3	2	7	7	2	2	2	2	1	2	2	7	6	2	2	2	2	5	1	2	7	2	7	2	7
PI564595	2	2	7	2	3	2	7	7	2	2	6	2	1	2	2	7	2	2	2	2	1	5	5	2	7	2	1	2	7
PI564595_2	2	2	7	2	3	2	7	7	2	2	6	2	1	2	2	7	2	2	2	2	1	5	5	2	7	2	1	2	7
PI564627	2	2	7	2	6	5	6	7	2	2	2	2	1	2	2	7	2	2	2	2	6	3	5	2	7	2	7	2	7
PI564627_2	2	2	7	2	6	5	6	7	2	2	2	2	1	2	2	7	2	2	2	2	6	3	5	2	7	2	7	2	7
PI564661	2	2	6	2	5	2	5	7	2	2	2	2	3	2	5	7	6	6	5	6	6	3	6	2	7	2	3	2	7
PI564661_2	2	2	6	2	5	2	5	7	2	2	2	2	3	2	5	7	6	6	5	6	6	3	6	2	7	2	3	2	7
PI564664	2	2	6	6	5	2	5	7	2	2	2	1	3	1	2	7	6	6	5	6	6	3	6	2	7	2	3	2	7
PI564664_2	2	2	6	6	5	2	5	7	2	2	2	1	3	1	2	7	6	6	5	6	6	3	6	2	7	2	3	2	7
PI564669	2	2	6	6	5	2	5	7	3	2	2	2	3	6	5	7	6	6	2	6	5	3	6	2	7	6	3	2	7
PI564669_2	2	2	6	6	5	2	5	7	3	2	2	2	3	6	5	7	6	6	2	6	5	3	6	2	7	6	3	2	7
PI564678	2	2	6	2	2	1	2	7	2	2	2	2	1	3	2	7	2	6	2	6	1	1	1	2	7	2	7	2	7
PI564678_2	2	2	6	2	2	1	2	7	2	2	2	2	1	3	2	7	2	6	2	6	1	1	1	2	7	2	7	2	7
PI573760	2	1	2	2	2	2	2	7	2	1	2	2	1	6	2	7	2	2	2	2	6	5	2	2	7	2	7	2	7
PI573760_2	2	1	2	2	2	2	2	7	2	1	2	2	1	6	2	7	2	2	2	2	6	5	2	2	7	2	7	2	7
PI573786	2	2	7	6	2	2	7	7	2	1	2	2	1	2	2	7	2	2	2	2	2	2	2	2	7	2	7	2	7
PI573786_2	2	2	7	6	2	2	7	7	2	1	2	2	1	2	2	7	2	2	2	2	2	2	2	2	7	2	7	2	7
PI573792	2	2	7	2	2	2	7	7	2	1	2	2	1	2	2	7	6	5	2	5	1	2	2	2	7	2	7	2	7
PI573792_2	2	2	7	2	2	2	7	7	2	1	2	2	1	2	2	7	6	5	2	5	1	2	2	2	7	2	7	2	7
PI573802	2	2	5	2	3	2	7	7	2	1	2	2	1	6	2	7	6	2	2	2	1	5	5	2	7	2	1	2	7
PI573802_2	2	2	5	2	3	2	7	7	2	1	2	2	1	6	2	7	6	2	2	2	1	5	5	2	7	2	1	2	7
PI573817	2	1	2	6	2	6	2	7	2	2	2	2	1	2	2	7	6	2	5	6	2	2	2	2	7	2	7	2	7
PI573817_2	2	1	2	6	2	6	2	7	2	2	2	2	1	2	2	7	6	2	5	6	2	2	2	2	7	2	7	2	7
PI573864	2	2	7	2	2	6	2	7	2	1	2	2	1	6	2	7	2	2	5	5	2	1	2	2	7	2	1	2	7
PI573864_2	2	2	7	2	2	6	2	7	2	1	2	2	1	6	2	7	2	2	5	5	2	1	2	2	7	2	1	2	7
PI573926	2	1	2	6	2	2	2	7	2	1	2	2	1	2	2	7	2	2	3	6	5	2	2	2	7	2	7	2	7
PI573926_2	2	1	2	6	2	2	2	7	2	1	2	2	1	2	2	7	2	2	3	6	5	2	2	2	7	2	7	2	7
PI573953	2	2	7	3	2	2	3	7	2	1	2	2	1	2	2	7	6	6	2	6	2	2	2	2	7	2	7	2	7
PI573953_2	2	2	7	3	2	2	3	7	2	1	2	2	1	2	2	7	6	6	2	6	2	2	2	2	7	2	7	2	7
PI573967	2	1	2	3	2	6	2	7	2	1	2	2	1	2	2	7	6	5	2	6	1	2	2	2	7	2	7	2	7
PI573967_2	2	1	2	3	2	6	2	7	2	1	2	2	1	2	2	7	6	5	2	6	1	2	2	2	7	2	7	2	7
PI573969	6	1	2	3	2	6	3	7	2	1	2	2	1	2	2	7	6	2	2	6	2	2	2	2	7	2	7	2	7
PI573969_2	6	1	2	3	2	6	3	7	2	1	2	2	1	2	2	7	6	2	2	6	2	2	2	2	7	2	7	2	7
PI573977	6	2	7	3	2	6	3	7	2	1	2	2	1	2	2	7	6	2	5	6	2	2	2	2	7	2	7	2	7
PI573977_2	6	2	7	3	2	6	3	7	2	1	2	2	1	2	2	7	6	2	5	6	2	2	2	2	7	2	7	2	7
PI573982	2	1	2	3	2	6	3	7	2	2	2	2	1	2	2	7	6	5	2	6	6	2	2	2	7	2	7	2	7
PI573982_2	2	1	2	3	2	6	3	7	2	2	2	2	1	2	2	7	6	5	2	6	6	2	2	2	7	2	7	2	7
PI573985	2	2	7	2	6	2	7	7	2	1	2	2	1	6	2	7	2	2	5	2	5	2	2	2	7	2	1	2	7
PI573985_2	2	2	7	2	6	2	7	7	2	1	2	2	1	6	2	7	2	2	5	2	5	2	2	2	7	2	1	2	7
PI574003	2	1	2	2	6	2	7	7	2	2	2	2	1	6	2	7	2	2	2	2	2	2	2	2	7	2	1	5	7
PI574003_2	2	1	2	2	6	2	7	7	2	2	2	2	1	6	2	7	2	2	2	2	2	2	2	2	7	2	1	5	7
PI574033	2	2	7	6	2	2	2	7	2	1	2	2	1	6	2	7	2	2	2	6	1	2	2	2	7	2	7	2	7
PI574033_2	2	2	7	6	2	2	2	7	2	1	2	2	1	6	2	7	2	2	2	6	1	2	2	2	7	2	7	2	7
PI574062	2	1	2	6	2	2	7	7	2	1	2	2	1	2	2	7	6	2	2	6	1	2	6	2	7	2	7	2	7
PI574062_2	2	1	2	6	2	2	7	7	2	1	2	2	1	2	2	7	6	2	2	6	1	2	6	2	7	2	7	2	7
PI574067	2	1	2	2	3	2	7	7	2	1	6	2	1	6	2	7	2	2	2	2	6	5	2	2	7	2	7	2	7
PI574067_2	2	1	2	2	3	2	7	7	2	1	6	2	1	6	2	7	2	2	2	2	6	5	2	2	7	2	7	2	7
PI574081	2	2	7	6	2	2	3	7	2	1	2	2	1	2	2	7	2	5	2	2	2	2	2	2	7	2	7	2	7
PI574081_2	2	2	7	6	2	2	3	7	2	1	2	2	1	2	2	7	2	5	2	2	2	2	2	2	7	2	7	2	7
PI574085	2	2	7	2	3	2	7	7	2	1	2	2	1	2	2	7	6	2	2	2	6	2	5	2	7	2	7	2	7
PI574085_2	2	2	7	2	3	2	7	7	2	1	2	2	1	2	2	7	6	2	2	2	6	2	5	2	7	2	7	2	7
PI574089	2	2	7	2	3	2	7	7	2	2	6	2	1	2	2	7	2	2	3	6	5	1	2	5	7	2	7	2	7
PI574089_2	2	2	7	2	3	2	7	7	2	2	6	2	1	2	2	7	2	2	3	6	5	1	2	5	7	2	7	2	7
PI574091	2	2	7	2	3	2	7	7	2	1	6	2	1	2	2	7	2	2	3	1	5	1	2	2	7	2	7	2	7
PI574091_2	2	2	7	2	3	2	7	7	2	1	6	2	1	2	2	7	2	2	3	6	5	1	2	2	7	2	7	2	7
PI574094	2	2	7	2	3	2	7	7	2	1	6	2	1	2	2	7	2	2	3	6	5	1	2	2	7	2	7	2	7
PI574094_2	2	2	7	2	3	2	7	7	2	1	6	2	1	2	2	7	2	2	3	6	5	1	2	2	7	2	7	2	7
PI574292	2	1	5	3	3	2	7	7	2	1	2	2	1	2	2	7	2	2	2	2	1	5	5	2	7	2	7	2	7
PI574292_2	2	1	5	3	3	2	7	7	2	1	2	2	1	2	2	7	2	2	2	2	1	5	5	2	7	2	7	2	7
PI584788	2	2	1	2	2	1	2	7	2	2	2	2	1	2	2	7	6	2	5	1	1	5	6	2	7	2	7	2	7
PI584788_2	2	2	1	2	2	1	2	7	2	2	2	2	1	2	2	7	6	2	5	1	1	5	6	2	7	2	7	2	7
PI584959	6	2	7	2	3	1	6	7	2	2	2	2	1	2	2	7	2	2	2	2	6	5	6	6	7	2	2	3	7
PI584959_2	6	2	7	2	3	1	6	7	2	2	2	2	1	2	2	7	2	2	2	2	6	5	6	6	7	2	2	3	7
PI584963	6	2	7	2	3	2	7	7	2	2	2	2	1	6	3	7	6	2	2	2	1	1	6	2	7	2	7	2	7
PI584963_2	6	2	7	2	3	2	7	7	2	2	2	2	1	6	3	7	6	2	2	2	1	1	6	2	7	2	7	2	7
PI584971	6	2	7	2	3	2	6	7	2	2	2	2	1	2	3	7	6	6	3	1	6	2	1	5	7	2	5	2	7
PI584971_2	6	2	7	2	3	2	6	7	2	2	2	2	1	2	3	7	6	6	3	1	6	2	1	5	7	2	5	2	7
PI584974	6	2	7	2	2	1	6	7	2	2	2	2	1	2	2	7	2	2	6	1	6	5	2	6	7	2	5	2	7
PI584974_2	6	2	7	2	2	1	6	7	2	2	2	2	1	2	2	7	2	2	6	1	6	5	2	6	7	2	5	2	7
PI584975	6	2	6	2	3	6	2	7	2	2	6	1	1	2	6	7	2	2	2	2	6	6	6	2	7	1	2	2	7
PI584975_2	6	2	6	2	3	6	2	7	2	2	6	1	1	2	6	7	2	2	2	2	6	6	6	2	7	1	2	2	7
PI584977	6	2	6	2	3	6	6	7	2	2	6	2	1	2	6	7	6	6	2	6	2	6	6	2	7	2	5	2	7
PI584977_2	6	2	6	2	3	6	6	7	2	2	6	2	1	2	6	7	6	6	2	6	2	6	6	2	7	2	5	2	7
PI591958	2	1	2	3	2	2	2	7	2	1	2	2	1	6	2	7	2	5	2	2	6	2	2	2	7	2	7	2	7
PI591958_2	2	1	2	3	2	2	2	7	2	1	2	2	1	6	2	7	2	5	2	2	6	2	2	2	7	2	7	2	7
PI611491	6	2	7	2	3	1	6	7	2	2	2	2	1	6	2	7	2	6	2	5	5	5	2	2	7	2	7	2	7
PI611491_2	6	2	7	2	3	1	6	7	2	2	2	2	1	6	2	7	2	6	2	5	5	5	2	2	7	2	7	2	7
PI639344	6	1	2	2	2	2	6	7	2	2	2	2	1	2	1	7	2	2	2	5	6	6	6	2	7	2	3	2	7
PI639344_2	6	1	2	2	2	2	6	7	2	2	2	2	1	2	1	7	2	2	2	5	6	6	6	2	7	2	3	2	7
PI639345	6	1	3	2	2	1	6	7	2	2	2	2	1	2	1	7	2	2	6	5	6	6	6	2	7	2	3	2	7
PI639345_2	6	1	3	2	2	1	6	7	2	2	2	2	1	2	1	7	2	2	6	5	6	6	6	2	7	2	3	2	7
PI639346	6	1	2	2	2	5	2	7	2	2	2	2	1	2	1	7	2	5	6	5	6	6	6	2	7	1	3	2	7
PI639346_2	6	1	2	2	2	5	2	7	2	2	2	2	1	2	1	7	2	5	6	5	6	6	6	2	7	1	3	2	7
PI639357	6	1	2	2	2	2	6	7	2	2	2	2	1	2	1	7	2	5	2	5	6	6	6	2	7	2	3	2	7
PI639357_2	6	1	2	2	2	2	6	7	2	2	2	2	1	2	1	7	2	5	2	5	6	6	6	2	7	2	3	2	7
Coastal Mediterranean landraces
CIho00497	3	2	7	2	2	2	7	7	2	2	2	2	2	1	2	7	6	5	5	5	3	5	5	2	7	2	7	2	7
CIho00497_2	3	2	7	2	2	2	7	7	2	2	2	2	2	1	2	7	6	5	5	5	3	5	5	2	7	2	7	2	7
CIho02479	3	2	7	2	5	2	7	7	2	2	2	2	2	1	5	7	2	2	2	5	2	2	5	2	7	2	3	2	7
CIho02479_2	3	2	7	2	5	2	7	7	2	2	2	2	2	1	5	7	2	2	2	5	2	2	5	2	7	2	3	2	7
CIho03549	2	2	7	3	2	2	7	7	2	2	2	2	1	1	2	7	2	5	2	2	2	5	5	2	7	2	7	2	7
CIho03549_2	2	2	7	3	2	2	7	7	2	2	2	2	1	1	2	7	2	5	2	2	2	5	5	2	7	2	7	2	7
CIho03556	2	2	7	2	5	2	7	7	2	2	2	5	1	2	5	7	6	1	2	5	5	5	5	2	7	2	7	2	7
CIho03556_2	2	2	7	2	5	2	7	7	2	2	2	5	1	2	5	7	6	1	2	5	5	5	5	2	7	2	7	2	7
CIho03576	2	2	3	6	2	2	7	7	2	2	2	5	2	1	5	7	2	6	2	2	2	1	6	2	7	2	3	2	7
CIho03576_2	2	2	7	6	2	2	7	7	2	2	2	5	2	1	5	7	2	6	2	2	2	1	6	2	7	2	3	2	7
CIho03581	3	2	1	2	2	2	7	7	5	2	2	2	1	1	2	7	2	1	2	2	2	2	5	2	7	2	2	5	7
CIho03581_2	3	2	1	2	2	2	7	7	5	2	2	2	1	1	2	7	2	1	2	2	2	2	5	2	7	2	2	5	7
CIho03642	5	2	7	5	2	2	7	7	1	2	2	1	1	1	5	7	2	2	2	1	2	5	1	2	7	2	7	2	7
CIho03642_2	5	2	7	5	2	2	7	7	1	2	2	1	1	1	5	7	2	2	2	1	2	5	1	2	7	2	7	2	7
CIho03694	2	2	7	6	2	2	1	7	6	2	2	5	2	1	2	7	2	5	2	2	5	1	2	2	7	2	3	2	7
CIho03694_2	2	2	7	6	2	2	1	7	6	2	2	5	2	1	2	7	2	5	2	2	5	1	2	2	7	2	3	2	7
CIho03709	2	2	7	3	2	1	2	7	5	2	2	2	2	2	2	7	2	6	2	5	2	5	2	2	7	2	7	2	7
CIho03709_2	2	2	7	3	2	1	2	7	5	2	2	2	2	2	2	7	2	6	2	5	2	5	2	2	7	2	7	2	7
CIho03734	2	2	7	2	2	2	2	7	2	2	2	2	2	1	5	7	2	6	2	5	1	2	5	2	7	2	7	2	7
CIho03734_2	2	2	7	2	2	2	2	7	2	2	2	2	2	1	5	7	2	6	2	5	1	2	5	2	7	2	7	2	7
CIho05024	5	2	7	2	2	5	6	7	2	2	2	2	2	1	2	7	6	2	5	6	5	2	2	2	7	2	5	5	7
CIho05024_2	5	2	7	2	2	5	6	7	2	2	2	2	2	1	2	7	6	2	5	6	5	2	2	2	7	2	5	5	7
CIho06294	5	2	7	2	2	3	2	7	2	2	2	2	2	2	2	7	1	5	2	5	2	2	2	2	7	2	7	2	7
CIho06294_2	5	2	7	2	2	3	2	7	2	2	2	2	2	2	2	7	1	5	2	5	2	2	2	2	7	2	7	2	7
CIho06557	2	5	2	2	2	6	6	7	2	5	2	2	2	2	2	7	2	5	2	5	2	2	5	2	7	6	2	2	7
CIho06557_2	2	5	2	2	2	6	6	7	2	5	2	2	2	2	2	7	2	5	2	5	2	2	5	2	7	6	2	2	7
CIho06721	6	2	7	2	3	2	7	7	2	2	6	2	2	1	5	7	2	6	2	5	5	3	1	2	7	5	2	2	7
CIho06721_2	6	2	7	2	3	2	7	7	2	2	6	2	2	1	5	7	2	6	2	5	5	3	1	2	7	5	2	2	7
CIho10058	5	1	2	2	2	2	5	7	2	2	2	3	1	2	5	7	2	2	2	5	1	3	1	2	7	2	3	5	7
CIho10058_2	5	1	2	2	2	2	5	7	2	2	2	3	1	2	5	7	2	2	2	5	1	3	1	2	7	2	3	5	7
CIho14051	2	2	7	2	2	2	7	7	5	2	2	2	3	1	5	7	3	5	2	1	2	5	5	2	7	2	7	2	7
CIho14051_2	2	2	7	2	2	2	7	7	5	2	2	2	3	1	5	7	3	5	2	1	2	5	5	2	7	2	7	2	7
CIho14052	2	2	7	2	2	2	2	7	2	2	2	2	1	1	5	7	2	5	5	2	1	2	5	2	7	2	7	2	7
CIho14052_2	2	2	7	2	2	2	2	7	2	2	2	2	1	1	5	7	2	5	5	2	1	2	5	2	7	2	7	2	7
CIho14053	2	1	2	2	2	2	2	7	2	2	2	2	2	1	5	7	3	6	2	2	5	2	5	3	7	2	3	2	7
CIho14053_2	2	1	2	2	2	2	2	7	2	2	2	2	2	1	5	7	3	6	2	2	5	2	5	3	7	2	3	2	7
CIho14054	2	1	2	2	5	2	7	7	2	2	6	2	1	1	2	7	2	1	5	2	2	5	2	2	7	5	2	2	7
CIho14054_2	2	1	2	2	5	2	7	7	2	2	6	2	1	1	2	7	2	1	5	2	2	5	2	2	7	5	2	2	7
CIho14055	5	2	1	3	2	2	2	7	2	2	6	2	1	2	2	7	2	5	2	5	5	2	2	2	7	5	2	2	7
CIho14055_2	5	2	1	3	2	2	2	7	2	2	6	2	1	2	2	7	2	5	2	5	5	2	2	2	7	5	2	2	7
CIho14059	2	2	7	2	2	2	2	7	2	2	2	2	1	1	5	7	2	6	2	5	1	5	5	2	7	2	7	2	7
CIho14059_2	2	2	7	2	2	2	2	7	2	2	2	2	1	1	5	7	2	6	2	5	1	5	5	2	7	2	7	2	7
CIho15279	3	1	2	3	2	2	7	7	2	2	2	2	1	6	5	7	2	6	2	2	5	5	5	3	7	6	2	2	7
CIho15279_2	3	1	2	3	2	2	7	7	2	2	2	2	1	6	5	7	2	6	2	2	5	5	5	3	7	6	2	2	7
CIho15282	1	2	6	3	2	2	7	7	2	2	6	2	1	1	2	7	2	5	5	2	5	5	2	2	7	2	7	2	7
CIho15282_2	1	2	6	3	2	2	7	7	2	2	6	2	1	1	2	7	2	5	5	2	5	5	2	2	7	2	7	2	7
CIho15286	3	2	7	2	2	2	7	7	2	2	2	2	2	1	2	7	2	1	2	2	5	5	5	3	7	5	2	2	7
CIho15286_2	3	2	7	2	2	2	7	7	2	2	2	2	2	1	2	7	2	1	2	2	5	5	5	3	7	5	2	2	7
CIho15288	2	2	7	2	2	5	2	7	2	2	2	2	2	2	5	7	2	6	2	1	1	5	5	2	7	2	3	2	7
CIho15288_2	2	2	7	2	2	5	2	7	2	2	2	2	2	2	5	7	2	6	2	1	1	5	5	2	7	2	3	2	7
CIho15290	2	2	7	2	2	2	7	7	2	2	6	2	2	1	2	7	2	5	5	2	5	5	2	2	7	5	2	2	7
CIho15290_2	2	2	7	2	2	2	7	7	2	2	6	2	2	1	2	7	2	5	5	2	5	5	2	2	7	5	2	2	7
CIho15291	3	2	1	3	2	2	7	7	2	2	2	5	5	1	2	7	2	2	2	2	2	2	5	2	7	5	2	2	7
CIho15291_2	3	2	1	3	2	2	7	7	2	2	2	5	5	1	2	7	2	2	2	2	2	2	5	2	7	5	2	2	7
CIho15299	3	2	5	3	2	5	2	7	2	5	2	2	2	6	2	7	2	1	2	2	5	5	5	3	7	5	2	2	7
CIho15299_2	3	2	5	3	2	5	2	7	2	5	2	2	2	6	2	7	2	1	2	2	5	5	5	3	7	5	2	2	7
CIho15304	6	2	1	3	2	2	7	7	5	2	2	2	2	1	5	7	2	2	2	2	5	5	5	2	7	2	7	2	7
CIho15304_2	6	2	1	3	2	2	7	7	5	2	2	2	2	1	5	7	2	2	2	2	5	5	5	2	7	2	7	2	7
CIho15309	3	2	5	3	2	2	7	7	2	2	2	2	2	1	2	7	2	6	2	1	5	5	2	3	7	2	6	2	7
CIho15309_2	3	2	5	3	2	2	7	7	2	2	2	2	2	1	2	7	2	6	2	1	5	5	2	3	7	2	6	2	7
CIho15310	2	2	1	2	2	2	7	7	5	2	2	2	5	1	2	7	2	1	2	2	5	5	5	2	7	2	6	2	7
CIho15310_2	2	2	1	2	2	2	7	7	5	2	2	2	5	1	2	7	2	1	2	2	5	5	5	2	7	2	6	2	7
CIho15311	3	2	7	3	2	5	5	7	2	2	2	2	2	6	2	7	2	1	2	2	5	5	5	3	7	2	7	2	7
CIho15311_2	3	2	7	3	2	5	5	7	2	2	2	2	2	6	2	7	2	1	2	2	5	5	5	3	7	2	7	2	7
CIho15313	6	2	7	2	2	2	2	7	2	2	1	2	2	2	5	7	2	5	2	2	2	5	2	2	7	2	6	2	7
CIho15313_2	6	2	7	2	2	2	2	7	2	2	1	2	2	2	5	7	2	5	2	2	2	5	2	2	7	2	6	2	7
CIho15326	2	2	7	2	2	2	7	7	2	2	2	2	2	2	2	7	2	6	2	1	5	5	2	2	7	2	6	2	7
CIho15326_2	2	2	7	2	2	2	7	7	2	2	2	2	2	2	2	7	2	6	2	1	5	5	2	2	7	2	6	2	7
CIho15336	2	2	1	2	2	5	2	7	2	2	2	2	2	1	5	7	2	6	2	2	5	5	2	2	7	2	7	2	7
CIho15336_2	2	2	1	2	2	5	2	7	2	2	2	2	2	1	5	7	2	6	2	2	5	5	2	2	7	2	7	2	7
CIho15339	3	2	7	2	2	5	2	7	2	2	1	2	2	1	5	7	2	6	2	1	5	5	5	2	7	5	2	2	7
CIho15339_2	3	2	7	2	2	5	2	7	2	2	1	2	2	1	5	7	2	6	2	1	5	5	5	2	7	5	2	2	7
CIho15349	2	1	2	3	2	2	7	7	2	2	2	2	6	1	2	7	2	6	2	5	5	5	6	2	7	2	7	2	7
CIho15349_2	2	1	2	3	2	2	7	7	2	2	2	2	6	1	2	7	2	6	2	5	5	5	6	2	7	2	7	2	7
CIho15350	2	2	7	2	2	2	7	7	2	2	2	2	2	1	2	7	2	1	2	2	2	5	5	2	7	5	2	2	7
CIho15350_2	2	2	7	2	2	2	7	7	2	2	2	2	2	1	2	7	2	1	2	2	2	5	5	2	7	5	2	2	7
CIho15355	5	1	7	3	2	2	7	7	5	2	5	2	2	6	2	7	1	6	2	1	5	5	5	2	7	2	6	2	7
CIho15355_2	5	1	7	3	2	2	7	7	5	2	5	2	2	6	2	7	1	6	2	1	5	5	5	2	7	2	6	2	7
CIho15362	3	2	1	3	2	5	2	7	2	2	2	2	2	1	2	7	2	6	2	2	5	5	6	2	7	2	6	2	7
CIho15362_2	3	2	1	3	2	5	2	7	2	2	2	2	2	1	2	7	2	6	2	2	5	5	6	2	7	2	6	2	7
CIho15364	3	2	1	2	2	2	7	7	2	2	2	2	2	2	5	7	2	2	2	2	1	5	5	2	7	2	3	2	7
CIho15364_2	3	2	1	2	2	2	7	7	2	2	2	2	2	2	5	7	2	2	2	2	1	5	5	2	7	2	3	2	7
CIho15365	3	2	7	2	2	2	7	7	2	2	2	2	2	1	2	7	2	5	2	2	5	2	5	3	7	2	7	2	7
CIho15365_2	3	2	7	2	2	2	7	7	2	2	2	2	2	1	2	7	2	5	2	2	5	2	5	3	7	2	7	2	7
PI026179	3	1	7	2	2	2	7	7	2	2	2	2	1	1	5	7	2	6	2	1	2	5	5	2	7	5	2	2	7
PI026179_2	3	1	7	2	2	2	7	7	2	2	2	2	1	1	5	7	2	6	2	1	2	5	5	2	7	5	2	2	7
PI027933	3	5	7	3	2	2	5	7	2	2	2	2	1	2	5	7	2	2	2	5	2	2	1	2	7	2	3	2	7
PI027933_2	3	5	7	3	2	2	5	7	2	2	2	2	1	2	5	7	2	2	2	5	2	2	1	2	7	2	3	2	7
PI039590	3	2	1	2	2	2	7	7	5	2	2	2	1	1	5	7	2	1	2	2	2	2	5	2	7	2	3	2	7
PI039590_2	3	2	1	2	2	2	7	7	5	2	2	2	1	1	5	7	2	1	2	2	2	2	5	2	7	2	3	2	7
PI042888	6	6	3	3	5	2	7	7	2	2	2	2	2	1	3	7	1	2	5	2	5	3	2	2	7	2	7	2	7
PI042888_2	6	6	3	3	5	2	7	7	2	2	2	2	2	1	3	7	1	2	5	2	5	3	2	2	7	2	7	2	7
PI055526	5	2	7	2	2	2	7	7	2	2	2	2	2	1	5	7	2	6	5	5	5	2	2	2	7	2	3	5	7
PI055526_2	5	2	7	2	2	2	7	7	2	2	2	2	2	1	5	7	2	6	5	5	5	2	2	2	7	2	3	5	7
PI057047	3	1	2	3	2	2	7	7	2	2	2	2	2	2	5	7	2	2	2	2	5	2	2	2	7	2	7	2	7
PI057047_2	3	1	2	3	2	2	7	7	2	2	2	2	2	2	5	7	2	2	2	2	5	2	2	2	7	2	7	2	7
PI057048	2	2	7	3	5	2	7	7	2	2	2	2	2	2	5	7	2	6	2	1	2	5	5	2	7	2	7	2	7
PI057048_2	2	2	7	3	5	2	7	7	2	2	2	2	2	2	5	7	2	6	2	1	2	5	5	2	7	2	7	2	7
PI057057	2	2	1	2	2	2	2	7	2	2	2	5	2	1	2	7	2	5	2	2	1	2	5	2	7	2	3	2	7
PI057057_2	2	2	1	2	2	2	2	7	2	2	2	5	2	1	2	7	2	5	2	2	1	2	5	2	7	2	3	2	7
PI057752	2	2	1	2	2	2	7	7	2	2	2	5	5	1	2	7	2	3	2	5	2	2	2	2	7	5	2	2	7
PI057752_2	2	2	1	2	2	2	7	7	2	2	2	5	5	1	2	7	2	3	2	5	2	2	2	2	7	5	2	2	7
PI058057	2	2	1	2	5	2	7	7	5	2	2	2	1	1	5	7	3	6	2	1	5	5	5	2	7	5	2	2	7
PI058057_2	2	2	1	2	5	2	7	7	5	2	2	2	1	1	5	7	3	6	2	1	5	5	5	2	7	5	2	2	7
PI060663	2	1	7	2	2	2	7	7	5	2	2	2	2	1	2	7	2	6	2	2	2	5	6	2	7	2	7	2	7
PI060663_2	2	1	7	2	2	2	7	7	5	2	2	2	2	1	2	7	2	6	2	2	2	5	6	2	7	2	7	2	7
PI060701	2	2	7	2	5	2	7	7	2	2	2	5	1	1	5	7	6	1	2	5	5	2	2	2	7	2	7	2	7
PI060701_2	2	2	7	2	5	2	7	7	2	2	2	5	1	1	5	7	6	1	2	5	5	2	2	2	7	2	7	2	7
PI064004	2	2	1	2	2	2	2	7	2	2	2	2	1	2	5	7	2	6	2	2	1	3	5	2	7	2	7	2	7
PI064004_2	2	2	1	2	2	2	2	7	2	2	2	2	1	2	5	7	2	6	2	2	1	3	5	2	7	2	7	2	7
PI069421	5	5	7	2	2	2	7	7	2	2	2	2	2	1	2	7	2	5	2	2	2	5	2	2	7	2	2	5	7
PI069421_2	5	5	7	2	2	2	7	7	2	2	2	2	2	1	2	7	2	5	2	2	2	5	2	2	7	2	2	5	7
PI069563	1	5	7	2	2	2	2	7	2	2	2	2	2	1	2	7	2	5	2	2	2	2	2	2	7	2	7	2	7
PI069563_2	1	5	7	2	2	2	2	7	2	2	2	2	2	1	2	7	2	5	2	2	2	2	2	2	7	2	7	2	7
PI070839	2	5	7	2	2	5	6	7	2	2	2	2	2	1	2	7	2	5	2	2	2	2	2	2	7	2	3	2	7
PI070839_2	2	5	7	2	2	5	6	7	2	2	2	2	2	1	2	7	2	5	2	2	2	2	2	2	7	2	3	2	7
PI070853	2	2	5	2	2	2	2	7	2	2	2	2	1	1	2	7	2	5	3	2	2	2	2	2	7	2	7	2	7
PI070853_2	2	2	5	2	2	2	2	7	2	2	2	2	1	1	2	7	2	5	3	2	2	2	2	2	7	2	7	2	7
PI073299	5	1	2	6	2	5	2	7	2	2	2	2	2	1	2	7	1	5	2	2	5	2	2	2	7	5	3	2	7
PI073299_2	5	1	2	6	2	5	2	7	2	2	2	2	2	1	2	7	1	5	2	2	5	2	2	2	7	5	3	2	7
PI073700	2	2	7	2	6	2	7	7	2	2	2	2	2	1	2	7	2	5	2	2	2	6	2	2	7	2	2	5	7
PI073700_2	2	2	7	2	6	2	7	7	2	2	2	2	2	1	2	7	2	5	2	2	2	6	2	2	7	2	2	5	7
PI087840	2	3	2	2	3	2	2	7	2	2	2	2	2	6	2	7	6	5	3	2	2	2	2	2	7	2	5	5	7
PI087840_2	2	3	2	2	3	2	2	7	2	2	2	2	2	6	2	7	6	5	3	2	2	2	2	2	7	2	5	5	7
PI087841	5	2	7	3	2	2	5	7	2	2	2	2	1	2	5	7	2	2	5	1	2	2	1	2	7	2	7	2	7
PI087841_2	5	2	7	3	2	2	5	7	2	2	2	2	1	2	5	7	2	2	5	1	2	2	1	2	7	2	7	2	7
PI094875	2	2	7	2	2	2	7	7	2	2	2	2	1	1	5	7	2	2	2	2	2	5	5	2	7	2	6	2	7
PI094875_2	2	2	7	2	2	2	7	7	2	2	2	2	1	1	5	7	2	2	2	2	2	5	5	2	7	2	6	2	7
PI094886	2	1	7	2	2	3	2	7	2	2	2	2	1	1	2	7	2	5	2	5	2	2	2	2	7	2	7	2	7
PI094886_2	2	1	7	2	2	3	2	7	2	2	2	2	1	1	2	7	2	5	2	5	2	2	2	2	7	2	7	2	7
PI094919	5	3	2	5	2	5	2	7	2	2	2	2	1	2	2	7	2	5	5	1	5	2	5	2	7	2	7	2	7
PI094919_2	5	3	2	5	2	5	2	7	2	2	2	2	1	2	2	7	2	5	5	1	5	2	5	2	7	2	7	2	7
PI129484	2	2	7	2	2	2	7	7	2	2	2	2	1	6	6	7	1	6	2	5	5	2	2	2	7	2	3	2	7
PI129484_2	2	2	7	2	2	2	7	7	2	2	2	2	1	6	6	7	1	6	2	5	5	2	2	2	7	2	3	2	7
PI141441	5	2	7	3	2	2	2	7	2	5	2	1	3	1	6	7	2	2	2	2	5	5	6	2	7	2	2	1	7
PI141441_2	5	2	7	3	2	2	2	7	2	5	2	1	3	1	6	7	2	2	2	2	5	5	6	2	7	2	2	1	7
PI151795	2	1	2	2	2	2	2	7	2	2	2	2	1	1	5	7	2	5	2	2	1	2	5	2	7	2	7	2	7
PI151795_2	2	1	2	2	2	2	2	7	2	2	2	2	1	1	5	7	2	5	2	2	1	2	5	2	7	2	7	2	7
PI167271	2	1	2	2	3	2	5	7	2	3	2	2	1	1	2	7	2	2	2	5	3	2	2	2	7	2	7	2	7
PI167271_2	2	1	2	2	3	2	5	7	2	3	2	2	1	1	2	7	2	2	2	5	3	2	2	2	7	2	7	2	7
PI168328	3	1	2	2	3	2	7	7	2	2	2	2	1	1	5	7	6	5	2	5	5	2	1	2	7	2	7	2	7
PI168328_2	3	1	2	2	3	2	7	7	2	2	2	2	1	1	5	7	6	5	2	5	5	2	1	2	7	2	7	2	7
PI173518	6	2	5	2	2	2	6	7	2	2	2	2	2	1	2	7	2	5	2	2	2	2	6	2	7	2	3	2	7
PI173518_2	6	2	5	2	2	2	6	7	2	2	2	2	2	1	2	7	2	5	2	2	2	2	6	2	7	2	3	2	7
PI173577	5	1	2	2	2	3	2	7	2	2	2	2	2	1	2	7	1	5	2	2	2	2	2	2	7	2	7	2	7
PI173577_2	5	1	2	2	2	3	2	7	2	2	2	2	2	1	2	7	1	5	2	2	2	2	2	2	7	2	7	2	7
PI176010	6	2	7	3	2	2	3	7	1	2	2	3	1	2	5	7	2	2	2	1	1	2	6	5	7	2	7	2	7
PI176010_2	2	2	7	3	2	2	5	7	1	2	2	3	1	2	5	7	2	2	2	1	1	2	6	5	7	2	7	2	7
PI178283	2	1	2	6	2	2	5	7	2	2	2	2	2	1	2	7	1	2	2	2	5	2	2	2	7	2	7	2	7
PI178283_2	2	1	2	6	2	2	5	7	2	2	2	2	2	1	2	7	1	2	2	2	5	2	2	2	7	2	7	2	7
PI178285	2	2	1	2	5	2	7	7	2	2	2	2	2	2	2	7	2	2	2	5	2	2	6	2	7	2	7	2	7
PI178285_2	2	2	1	2	5	2	7	7	2	2	2	2	2	2	2	7	2	2	2	5	2	2	6	2	7	2	7	2	7
PI178332	6	3	5	3	2	5	2	7	2	2	2	2	3	2	2	7	1	5	2	5	2	2	2	2	7	5	2	2	7
PI178332_2	6	3	5	3	2	5	2	7	2	2	2	2	3	2	2	7	1	5	2	5	2	2	2	2	7	5	2	2	7
PI178609	5	1	2	3	2	5	2	7	2	2	2	2	2	1	2	7	1	2	2	2	2	2	2	2	7	5	2	2	7
PI178609_2	5	1	2	3	2	5	2	7	2	2	2	2	2	1	2	7	1	2	2	2	2	2	2	2	7	5	2	2	7
PI182661	5	2	7	2	2	1	2	7	5	2	2	5	2	1	5	7	2	5	2	5	5	2	5	2	7	5	2	2	7
PI182661_2	5	2	7	2	2	1	2	7	5	2	2	5	2	1	5	7	2	5	2	5	5	2	5	2	7	5	2	2	7
PI182679	5	2	1	2	3	2	7	7	2	2	2	2	1	1	5	7	2	1	2	5	5	2	5	2	7	2	2	3	7
PI182679_2	5	2	1	2	3	2	7	7	2	2	2	2	1	1	5	7	2	1	2	5	5	2	5	2	7	2	2	3	7
PI182684	2	2	7	2	2	2	7	7	5	2	2	2	2	1	5	7	2	2	2	2	2	2	5	5	7	2	7	2	7
PI182684_2	2	2	7	2	2	2	7	7	5	2	2	2	2	1	5	7	2	2	2	2	2	2	5	5	7	2	7	2	7
PI183631	2	2	7	2	2	3	5	7	2	2	2	2	5	2	5	7	2	2	2	5	1	2	1	2	7	3	2	2	7
PI183631_2	2	2	7	2	2	3	5	7	2	2	2	2	5	2	5	7	2	2	2	5	1	2	1	2	7	3	2	2	7
PI183636	3	2	7	3	2	2	5	7	2	2	6	3	1	2	5	7	2	2	2	1	1	3	1	2	7	2	3	5	7
PI183636_2	3	2	7	3	2	2	5	7	2	2	6	3	1	2	5	7	2	2	2	1	1	3	1	2	7	2	3	5	7
PI190771	1	5	7	2	6	2	6	7	2	2	2	2	2	1	2	7	2	5	2	2	2	2	2	2	7	2	7	2	7
PI190771_2	1	5	7	2	6	2	6	7	2	2	2	2	2	1	2	7	2	5	2	2	2	2	2	2	7	2	7	2	7
PI190790	2	2	7	2	2	2	2	7	2	2	2	2	1	2	2	7	6	5	2	2	2	5	2	2	7	5	3	2	7
PI190790_2	2	2	7	2	2	2	2	7	2	2	2	2	1	2	2	7	6	5	2	2	2	5	2	2	7	5	3	2	7
PI190824	1	5	2	2	6	2	2	7	2	2	2	2	1	2	2	7	2	5	2	2	2	5	2	2	7	2	7	2	7
PI190824_2	1	5	2	2	6	2	2	7	2	2	2	2	1	2	2	7	2	5	2	2	2	5	2	2	7	2	7	2	7
PI223143	3	2	7	2	3	2	7	7	2	2	2	2	1	1	2	7	6	5	2	5	3	5	1	3	7	2	7	2	7
PI223143_2	3	2	7	2	3	2	7	7	2	2	2	2	1	1	2	7	6	5	2	5	3	5	1	3	7	2	7	2	7
PI233834	2	2	1	2	2	2	7	7	5	5	2	2	1	1	5	7	2	2	2	2	6	5	6	2	7	2	7	2	7
PI233834_2	2	2	1	2	2	2	7	7	5	5	2	2	1	1	5	7	2	2	2	2	6	5	6	2	7	2	7	2	7
PI235186	3	2	1	3	2	2	7	7	2	2	2	2	1	1	3	7	3	1	5	1	2	2	2	2	7	5	2	2	7
PI235186_2	3	2	1	3	2	2	7	7	2	2	2	2	1	1	3	7	3	1	5	1	2	2	2	2	7	5	2	2	7
PI247928	2	5	2	2	6	1	2	7	2	2	2	2	2	2	2	7	2	5	5	2	5	2	2	2	7	2	7	2	7
PI247928_2	2	5	2	2	6	1	2	7	2	2	2	2	2	2	2	7	2	5	5	2	5	2	2	2	7	2	7	2	7
PI264210	3	2	7	2	2	5	2	7	2	2	6	6	2	1	5	7	2	6	2	1	5	5	2	2	7	2	7	2	7
PI264210_2	3	2	7	2	2	5	2	7	2	2	6	6	2	1	5	7	2	6	2	1	5	5	2	2	7	2	7	2	7
PI264888	3	2	7	2	2	2	7	7	2	2	2	2	2	1	2	7	2	5	2	2	2	3	5	3	7	5	2	2	7
PI264888_2	3	2	7	2	2	2	7	7	2	2	2	2	2	1	2	7	2	5	2	2	2	3	5	3	7	5	2	2	7
PI264890	6	2	7	2	2	2	7	7	2	2	2	2	1	1	5	7	2	6	2	2	1	3	5	3	7	2	7	2	7
PI264890_2	6	1	2	2	2	2	7	7	2	2	2	2	1	1	5	7	2	6	2	2	2	3	5	3	7	2	7	2	7
PI264891	2	2	7	2	2	2	2	7	2	2	2	2	2	2	5	7	2	1	2	1	5	5	1	2	7	2	7	2	7
PI264891_2	2	2	7	2	2	2	2	7	2	2	2	2	2	2	5	7	2	1	2	1	5	5	1	2	7	2	7	2	7
PI264894	2	2	7	3	2	2	7	7	2	2	2	2	5	2	5	7	2	2	2	5	1	2	5	2	7	2	3	2	7
PI264894_2	2	2	7	3	2	2	7	7	2	2	2	2	5	2	5	7	2	2	2	5	1	2	5	2	7	2	3	2	7
PI264897	2	2	1	2	2	2	7	7	2	2	2	2	5	2	5	7	2	3	2	5	2	2	1	3	7	2	7	2	7
PI264897_2	2	2	1	2	2	2	7	7	2	2	2	2	5	2	5	7	2	3	2	5	2	2	1	3	7	2	7	2	7
PI264903	6	2	1	2	3	2	2	7	2	2	2	2	2	2	2	7	2	5	2	5	2	5	6	3	7	2	7	2	7
PI264903_2	6	2	1	2	3	2	2	7	2	2	2	2	2	2	2	7	2	5	2	5	2	5	6	3	7	2	7	2	7
PI264904	2	2	5	2	3	2	7	7	2	2	2	2	1	1	5	7	2	1	2	5	5	5	1	2	7	2	7	2	7
PI264904_2	2	2	5	2	3	2	7	7	2	2	2	2	1	1	5	7	2	1	2	5	5	5	1	2	7	2	7	2	7
PI264906	2	2	1	5	2	2	7	7	2	2	2	2	2	1	5	7	2	1	2	5	5	5	5	2	7	2	3	2	7
PI264906_2	2	2	1	5	2	2	7	7	2	2	2	2	2	1	5	7	2	1	2	5	5	5	5	2	7	2	3	2	7
PI264909	2	1	2	6	2	5	2	7	2	5	2	2	3	1	2	7	2	5	2	1	2	2	2	2	7	2	7	2	7
PI264909_2	2	1	2	6	2	5	2	7	2	5	2	2	3	1	2	7	2	5	2	1	2	2	2	2	7	2	7	2	7
PI264911	2	5	1	2	3	5	2	7	2	2	6	2	1	2	2	7	1	2	2	5	2	2	2	2	7	5	3	2	7
PI264911_2	2	5	1	2	3	5	2	7	2	2	6	2	1	2	2	7	1	2	2	5	2	2	2	2	7	5	3	2	7
PI264912	2	5	2	5	2	2	7	7	6	2	2	2	1	2	2	7	2	2	2	2	5	2	5	2	7	2	3	2	7
PI264912_2	2	5	2	5	2	2	7	7	6	2	2	2	1	2	2	7	2	2	2	2	5	2	5	2	7	2	3	2	7
PI264916	1	5	2	2	2	2	7	7	5	1	2	1	1	1	6	7	2	5	2	5	2	2	5	2	7	2	3	2	7
PI264916_2	1	5	2	2	2	2	7	7	2	2	2	1	1	1	6	7	2	5	5	5	2	5	1	2	7	2	3	2	7
PI264921	2	1	2	2	3	1	2	7	6	2	2	6	1	2	2	7	2	2	2	5	5	2	5	2	7	2	7	2	7
PI264921_2	2	1	2	2	3	1	2	7	6	2	2	6	1	2	2	7	2	2	2	5	5	2	5	2	7	2	7	2	7
PI264922	2	5	7	3	2	2	2	7	2	2	2	2	1	2	2	7	2	2	2	5	2	2	6	2	7	2	2	3	7
PI264922_2	2	5	7	3	2	2	2	7	2	2	2	2	1	2	2	7	2	2	2	5	2	2	6	2	7	2	2	3	7
PI264923	2	6	2	6	2	1	2	7	2	2	2	2	2	6	2	7	2	2	2	2	2	5	5	2	7	2	6	2	7
PI264923_2	2	6	2	6	2	1	2	7	2	2	2	2	2	6	2	7	2	2	2	2	2	5	5	2	7	2	6	2	7
PI269899	2	2	7	2	2	2	3	7	2	2	2	2	5	1	2	7	1	5	5	2	2	5	1	2	7	2	7	2	7
PI269899_2	2	2	7	2	2	2	3	7	2	2	2	2	5	1	6	7	1	5	5	2	2	5	1	2	7	2	7	2	7
PI282616	6	5	1	2	2	1	6	7	2	2	2	2	1	1	2	7	2	5	2	2	2	2	2	2	7	5	6	2	7
PI282616_2	6	5	1	2	2	1	6	7	2	2	2	2	1	1	2	7	2	5	2	2	2	2	2	2	7	5	6	2	7
PI283410	2	5	2	2	2	2	6	7	2	5	2	2	1	6	2	7	6	2	2	5	2	5	2	2	7	2	7	2	7
PI283410_2	2	5	2	2	2	2	6	7	2	5	2	2	1	6	2	7	6	2	2	5	2	5	2	2	7	2	7	2	7
PI283433	2	2	7	2	2	2	7	7	2	2	2	2	1	2	5	7	6	1	2	5	5	5	5	3	7	2	7	2	7
PI283433_2	2	2	7	2	2	2	7	7	2	2	2	2	1	2	5	7	6	1	2	5	5	5	5	3	7	2	7	2	7
PI290346	3	2	7	2	2	2	5	7	2	1	2	2	2	1	6	7	1	5	2	5	2	5	1	2	7	2	3	2	7
PI290346_2	3	2	7	2	2	2	5	7	2	1	2	2	2	1	6	7	1	5	2	5	2	5	1	2	7	2	3	2	7
PI296459	2	2	7	2	2	2	7	7	2	2	2	2	1	2	5	7	2	1	2	2	5	2	5	3	7	2	7	2	7
PI296459_2	2	2	7	2	2	2	7	7	2	2	2	2	1	2	5	7	2	1	2	2	5	2	5	3	7	2	7	2	7
PI327606	2	2	7	2	2	5	2	7	5	5	2	2	2	1	5	7	2	2	6	1	2	2	1	2	7	2	7	2	7
PI327606_2	2	2	7	2	2	5	2	7	5	5	2	2	2	1	5	7	2	2	2	1	2	2	1	2	7	2	7	2	7
PI327680	6	3	5	2	2	2	7	7	2	2	6	2	1	1	2	7	2	5	2	5	2	2	2	2	7	2	3	2	7
PI327680_2	6	3	5	2	2	2	7	7	2	2	6	2	1	1	2	7	2	5	2	5	2	2	2	2	7	2	3	2	7
PI327719	2	3	5	2	2	2	2	7	2	2	2	2	1	1	2	7	2	5	2	5	2	2	2	2	7	2	3	2	7
PI327719_2	2	3	5	2	2	2	2	7	2	2	2	2	1	1	2	7	2	5	2	5	2	2	2	2	7	2	3	2	7
PI327724	6	2	1	3	2	5	6	7	2	2	2	2	1	2	2	7	1	2	2	5	2	2	2	2	7	1	3	2	7
PI327724_2	6	2	1	3	2	5	6	7	2	2	2	2	1	2	2	7	1	2	2	5	2	2	2	2	7	1	3	2	7
PI327763	5	2	7	3	2	2	5	7	2	2	2	2	1	2	5	7	2	2	2	5	2	2	1	2	7	5	2	2	7
PI327763_2	5	2	7	3	2	2	5	7	2	2	2	2	1	2	5	7	2	2	2	5	2	2	1	2	7	5	2	2	7
PI327827	2	2	7	3	2	1	2	7	5	5	2	2	1	2	2	7	1	2	2	5	5	5	5	2	7	2	1	2	7
PI327827_2	2	2	7	3	2	1	2	7	5	5	2	2	1	2	2	7	1	2	2	5	5	5	5	2	7	2	1	2	7
PI327836	3	2	5	3	2	2	5	7	2	2	2	3	1	2	5	7	2	2	1	5	2	5	1	2	7	2	7	2	7
PI327836_2	3	2	5	3	2	2	5	7	2	2	2	3	1	2	5	7	2	2	1	5	2	5	1	2	7	2	7	2	7
PI327838	6	5	7	3	2	2	5	7	2	2	2	2	2	1	2	7	2	2	1	5	2	2	1	2	7	2	3	5	7
PI327838_2	6	5	7	3	2	2	5	7	2	2	2	2	2	1	2	7	2	2	1	5	2	2	1	2	7	2	3	5	7
PI327861	2	3	2	5	2	1	6	7	2	5	2	2	2	2	2	7	1	5	5	5	2	2	5	2	7	5	2	2	7
PI327861_2	2	3	2	5	2	1	6	7	2	5	2	2	2	2	2	7	1	5	5	5	2	2	5	2	7	5	2	2	7
PI327907	6	2	7	2	2	5	2	7	2	2	2	2	2	2	2	7	2	2	2	5	2	2	2	2	7	2	7	2	7
PI327907_2	6	2	7	2	2	5	2	7	2	2	2	2	2	2	2	7	2	2	2	5	2	2	2	2	7	2	7	2	7
PI328152	2	2	5	2	2	5	5	7	2	2	2	2	1	1	5	7	1	5	2	2	2	2	2	2	7	2	7	2	7
PI328152_2	2	2	5	2	2	5	5	7	2	2	2	2	1	1	5	7	1	5	2	2	2	2	2	2	7	2	7	2	7
PI328154	2	3	5	2	2	5	2	7	2	2	2	2	2	1	2	7	1	2	2	5	2	2	2	2	7	5	2	2	7
PI328154_2	2	3	5	2	2	5	2	7	2	2	2	2	2	1	2	7	1	2	2	5	2	2	2	2	7	5	2	2	7
PI328155	6	3	5	2	2	5	2	7	2	2	2	2	1	2	2	7	2	2	2	5	2	2	2	2	7	2	3	2	7
PI328155_2	6	3	5	2	2	5	2	7	2	2	2	2	1	2	2	7	2	2	2	5	2	2	2	2	7	2	3	2	7
PI328162	2	2	7	2	2	5	5	7	2	2	2	2	1	1	2	7	1	5	2	2	2	2	2	2	7	2	3	2	7
PI328162_2	2	2	7	2	2	5	5	7	2	2	2	2	1	1	2	7	1	5	2	2	2	2	2	2	7	2	3	2	7
PI328200	2	1	2	2	2	2	2	7	2	2	2	2	5	1	2	7	2	5	2	1	5	2	2	2	7	2	7	2	7
PI328200_2	2	1	2	2	2	2	2	7	2	2	2	2	5	1	2	7	2	5	2	1	5	2	2	2	7	2	7	2	7
PI328207	5	2	7	2	2	3	5	7	2	2	2	2	5	1	2	7	2	5	2	2	2	2	2	2	7	2	3	2	7
PI328207_2	5	2	7	2	2	3	5	7	2	2	2	2	5	1	2	7	2	5	2	2	2	2	2	2	7	2	3	2	7
PI328208	5	2	7	2	2	2	2	7	2	2	2	2	2	1	2	7	2	2	5	2	2	2	2	2	7	3	3	2	7
PI328208_2	5	2	7	2	2	2	2	7	2	2	2	2	2	1	2	7	2	2	5	2	2	2	2	2	7	3	3	2	7
PI328244	5	2	7	2	2	3	5	7	2	2	2	2	2	1	2	7	2	5	2	2	2	2	2	2	7	5	3	2	7
PI328244_2	5	2	7	2	2	3	5	7	2	2	2	2	2	1	2	7	2	5	2	2	2	2	2	2	7	5	3	2	7
PI328253	6	2	1	2	2	2	7	7	2	2	2	2	2	1	2	7	2	5	2	2	2	2	2	2	7	2	7	2	7
PI328253_2	6	2	1	2	2	2	7	7	2	2	2	2	2	1	2	7	2	5	2	2	2	2	2	2	7	2	7	2	7
PI328279	5	2	7	2	2	3	2	7	2	2	2	2	5	1	2	7	2	5	2	2	2	2	2	2	7	2	3	2	7
PI328279_2	5	2	7	2	2	3	2	7	2	2	2	2	5	1	2	7	2	5	2	2	2	2	2	2	7	2	3	2	7
PI328299	2	1	2	2	2	2	7	7	2	2	2	2	1	1	3	7	1	2	2	5	1	5	6	2	7	2	7	2	7
PI328299_2	2	1	2	2	2	2	7	7	2	2	2	2	1	1	3	7	1	2	2	5	1	5	6	2	7	2	7	2	7
PI328327	6	1	2	2	2	6	2	7	2	2	2	2	2	2	2	7	2	5	2	5	2	2	2	2	7	5	2	2	7
PI328327_2	6	1	2	2	2	6	2	7	2	2	2	2	2	2	2	7	2	5	2	5	2	2	2	2	7	5	2	2	7
PI328388	2	1	7	2	2	2	7	7	2	2	2	2	2	2	5	7	2	6	2	2	5	2	1	2	7	2	7	2	7
PI328388_2	6	1	7	2	2	2	7	7	2	2	2	2	2	2	5	7	2	6	2	2	5	2	1	2	7	2	7	2	7
PI328409	2	6	2	2	5	2	7	7	2	2	2	2	1	2	5	7	2	6	2	5	5	5	6	2	7	2	7	2	7
PI328409_2	2	6	2	2	5	2	7	7	2	2	2	2	1	2	5	7	2	6	2	5	5	5	6	2	7	2	7	2	7
PI328417	2	5	1	2	3	2	7	7	2	2	6	2	5	2	5	7	2	5	2	5	2	3	5	3	7	2	7	2	7
PI328417_2	2	5	1	2	3	2	7	7	2	2	6	2	5	2	5	7	2	5	2	5	2	3	5	3	7	2	7	2	7
PI328484	1	2	7	2	5	2	7	7	2	2	2	2	2	6	2	7	2	2	2	5	5	2	5	2	7	2	7	2	7
PI328484_2	1	2	7	2	5	2	7	7	2	2	2	2	2	6	2	7	2	2	2	5	5	2	5	2	7	2	7	2	7
PI328485	2	1	7	2	2	2	7	7	2	2	2	2	2	2	5	7	2	5	2	5	2	2	5	2	7	5	3	2	7
PI328485_2	2	1	7	2	2	2	7	7	2	2	2	2	2	2	5	7	2	5	2	5	2	2	5	2	7	5	3	2	7
PI328486	2	2	5	2	5	5	2	7	2	2	2	2	5	1	5	7	2	1	2	5	1	5	5	2	7	2	7	2	7
PI328486_2	2	2	5	2	5	5	2	7	2	2	2	2	5	1	5	7	2	1	2	5	1	5	5	2	7	2	7	2	7
PI328498	2	2	7	2	5	2	7	7	2	2	2	2	5	1	5	7	3	5	2	2	2	5	5	2	7	5	2	2	7
PI328498_2	2	2	7	2	5	2	7	7	2	2	2	2	5	1	5	7	3	5	2	2	2	5	5	2	7	5	2	2	7
PI328520	2	5	1	2	2	5	2	7	2	2	2	2	1	2	2	7	1	2	3	5	2	5	2	2	7	2	7	2	7
PI328520_2	2	5	1	2	2	5	2	7	2	2	2	2	1	2	2	7	1	2	3	5	2	5	2	2	7	2	7	2	7
PI328577	2	2	1	2	2	2	7	7	2	2	2	2	5	1	5	7	2	6	2	5	2	3	6	3	7	2	7	2	7
PI328577_2	2	2	1	2	2	2	7	7	2	2	2	2	5	1	5	7	2	6	2	5	2	3	6	3	7	2	7	2	7
PI328578	2	2	1	3	2	2	7	7	2	2	6	2	5	1	5	7	2	1	2	2	2	5	1	3	7	2	7	2	7
PI328578_2	2	2	1	3	2	2	7	7	2	2	6	2	5	1	5	7	2	1	2	2	2	5	1	3	7	2	7	2	7
PI328632	2	2	1	2	2	2	7	7	2	2	2	2	5	1	5	7	2	1	2	5	2	2	5	3	7	2	7	2	7
PI328632_2	2	2	1	2	2	2	7	7	2	2	2	2	5	1	5	7	2	1	2	5	2	2	5	3	7	2	7	2	7
PI328639	6	1	5	2	2	5	6	7	2	2	2	2	1	1	2	7	2	2	2	5	2	2	2	2	7	2	7	2	7
PI328639_2	6	1	5	2	2	5	6	7	2	2	2	2	1	1	2	7	2	2	2	5	2	2	2	2	7	2	7	2	7
PI328729	2	5	2	2	2	2	7	7	5	2	2	2	1	1	2	7	1	2	2	2	2	2	2	2	7	2	7	2	7
PI328729_2	2	5	2	2	2	2	7	7	5	2	2	2	1	1	2	7	1	2	2	2	2	2	2	2	7	2	7	2	7
PI328787	2	2	7	2	2	2	7	7	2	2	2	2	5	2	2	7	6	3	5	2	2	5	5	2	7	5	2	2	7
PI328787_2	2	2	7	2	2	2	7	7	2	2	2	2	5	2	2	7	6	3	5	2	2	5	5	2	7	5	2	2	7
PI328924	2	2	3	2	3	2	7	7	2	2	2	2	2	1	5	7	2	2	2	5	1	5	1	2	7	2	7	2	7
PI328924_2	2	2	3	2	3	2	7	7	2	2	2	2	2	1	5	7	2	2	2	5	1	5	1	2	7	2	7	2	7
PI328945	2	1	7	2	2	2	6	7	2	2	2	2	2	1	2	7	2	2	2	2	5	3	1	2	7	2	7	2	7
PI328945_2	2	1	7	2	2	2	6	7	2	2	2	2	2	1	2	7	2	2	2	2	5	3	1	2	7	2	7	2	7
PI329042	2	2	7	3	2	2	2	7	2	2	5	2	1	1	2	7	2	2	2	5	2	5	5	3	7	5	2	2	7
PI329042_2	2	2	7	3	2	2	2	7	2	2	5	2	1	1	2	7	2	2	2	5	2	5	5	3	7	5	2	2	7
PI329043	5	1	7	2	2	2	2	7	2	2	6	2	5	1	5	7	2	5	2	1	2	5	1	2	7	1	2	2	7
PI329043_2	5	1	7	2	2	2	2	7	2	2	6	2	5	1	5	7	2	5	2	1	2	5	1	2	7	1	2	2	7
PI329114	6	2	7	2	5	2	7	7	2	2	2	2	2	2	2	7	2	1	2	5	2	5	1	2	7	5	2	2	7
PI329114_2	6	2	7	2	5	2	7	7	2	2	2	2	2	2	2	7	2	1	2	5	2	5	1	2	7	5	2	2	7
PI331803	2	1	5	2	6	2	6	7	2	2	2	2	2	1	2	7	2	5	2	2	2	2	2	2	7	2	6	5	7
PI331803_2	2	1	5	2	6	2	6	7	2	2	2	2	2	1	2	7	2	5	2	2	2	2	2	2	7	2	6	5	7
PI331912	2	2	3	3	2	2	7	7	2	2	2	2	2	2	5	7	2	2	2	5	5	5	1	3	7	2	7	2	7
PI331912_2	2	2	3	3	2	2	7	7	2	2	2	2	2	2	5	7	2	2	2	5	5	5	1	3	7	2	7	2	7
PI342031	2	2	7	6	2	5	5	7	2	2	2	2	2	2	2	7	1	5	2	5	2	2	2	2	7	2	3	2	7
PI342031_2	2	2	7	6	2	5	5	7	2	2	2	2	2	2	2	7	1	5	2	5	2	2	2	2	7	2	3	2	7
PI344865	2	3	2	2	2	5	2	7	2	2	2	2	1	1	2	7	1	2	2	2	5	3	5	2	7	2	3	2	7
PI344865_2	2	3	2	2	2	5	2	7	2	2	2	2	1	1	2	7	1	2	2	2	5	3	5	2	7	2	3	2	7
PI344867	2	3	7	2	2	3	2	7	2	2	2	2	2	1	2	7	2	2	2	2	1	2	2	2	7	2	3	2	7
PI344867_2	2	3	7	2	2	3	2	7	2	2	2	2	2	1	2	7	2	2	2	2	1	2	2	2	7	2	3	2	7
PI344871	6	1	7	3	2	5	2	7	2	2	2	2	2	1	2	7	2	5	2	5	2	2	2	2	7	2	3	2	7
PI344871_2	6	1	7	3	2	5	2	7	2	2	2	2	2	1	2	7	2	5	2	5	2	2	2	2	7	2	3	2	7
PI344874	2	2	7	2	2	5	2	7	2	2	2	3	1	1	2	7	1	2	2	2	6	2	5	2	7	2	3	5	7
PI344874_2	2	2	7	2	2	5	2	7	2	2	2	3	1	1	2	7	1	2	2	2	6	2	5	2	7	2	3	5	7
PI344889	1	3	2	6	2	5	5	7	2	2	2	2	1	1	2	7	1	2	2	5	2	2	5	2	7	2	7	2	7
PI344889_2	1	3	2	6	2	5	5	7	2	2	2	2	1	1	2	7	1	2	2	5	2	2	5	2	7	2	7	2	7
PI350717	5	5	7	2	2	2	7	7	2	2	2	2	1	6	2	7	2	2	2	2	2	2	2	2	7	2	7	2	7
PI350717_2	5	5	7	2	2	2	7	7	2	2	2	2	1	6	2	7	2	2	2	2	2	2	2	2	7	2	7	2	7
PI356672	2	2	7	2	2	2	7	7	2	2	2	2	2	1	5	7	2	6	2	5	5	2	5	2	7	2	7	2	7
PI356672_2	2	2	7	2	2	2	7	7	2	2	2	2	2	1	5	7	2	6	2	5	5	2	5	2	7	2	7	2	7
PI356696	2	2	7	2	2	2	7	7	2	2	2	2	1	2	2	7	2	5	2	5	2	5	6	2	7	2	7	2	7
PI356696_2	2	2	7	2	2	2	7	7	2	2	2	2	1	2	2	7	2	5	2	5	2	5	6	2	7	2	7	2	7
PI356718	2	2	7	2	2	2	7	7	2	2	2	5	2	2	5	7	2	1	2	2	5	5	1	2	7	2	3	2	7
PI356718_2	2	2	7	2	2	2	7	7	2	2	2	5	2	2	5	7	2	1	2	2	5	5	1	2	7	2	3	2	7
PI356719	2	2	5	2	2	2	7	7	5	2	2	2	1	1	5	7	6	5	5	1	5	5	1	3	7	2	6	2	7
PI356719_2	2	2	5	2	2	2	7	7	5	2	2	2	1	1	5	7	6	5	5	1	5	5	1	3	7	2	6	2	7
PI356732	6	2	5	3	5	1	2	7	2	2	2	2	5	6	5	7	2	1	2	1	2	5	1	2	7	2	7	2	7
PI356732_2	6	2	5	3	5	1	2	7	2	2	2	2	5	6	5	7	2	1	2	1	2	5	1	2	7	2	7	2	7
PI356734	5	1	7	3	5	5	2	7	2	2	2	2	2	1	5	7	2	1	2	1	1	2	1	2	7	2	7	2	7
PI356734_2	5	1	7	3	5	5	2	7	2	2	2	2	2	1	5	7	2	1	2	1	1	2	1	2	7	2	7	2	7
PI356737	3	2	7	2	5	2	7	7	2	2	2	5	1	1	2	7	2	1	2	1	2	5	5	2	7	2	7	2	7
PI356737_2	3	2	7	2	5	2	7	7	2	2	2	5	1	1	2	7	2	1	2	1	2	5	5	2	7	2	7	2	7
PI356741	2	2	7	2	2	2	7	7	2	2	2	5	1	1	2	7	2	2	2	5	2	5	5	2	7	2	3	2	7
PI356741_2	2	2	7	2	2	2	7	7	2	2	2	5	1	1	2	7	2	2	2	5	2	5	5	2	7	2	3	2	7
PI356742	2	2	7	3	5	2	7	7	2	2	2	2	5	2	2	7	2	5	2	5	2	2	5	2	7	2	3	2	7
PI356742_2	2	2	7	3	5	2	7	7	2	2	2	2	5	2	2	7	2	5	2	5	2	2	5	2	7	2	3	2	7
PI356755	6	2	7	2	2	2	7	7	5	2	2	2	1	1	2	7	2	1	2	1	5	5	5	3	7	2	7	2	7
PI356755_2	6	2	7	2	2	2	7	7	5	2	2	2	1	1	2	7	2	1	2	1	5	5	5	3	7	2	7	2	7
PI356759	2	1	2	2	5	2	7	7	2	2	2	5	2	1	2	7	2	6	2	5	2	2	5	2	7	2	3	2	7
PI356759_2	2	1	2	2	5	2	7	7	2	2	2	5	2	1	2	7	2	6	2	5	2	2	5	2	7	2	3	2	7
PI356763	2	2	7	3	5	2	7	7	2	2	2	2	1	1	5	7	2	1	5	5	2	5	5	2	7	2	7	2	7
PI356763_2	2	2	7	3	5	2	7	7	2	2	2	2	1	1	5	7	2	1	5	5	2	5	5	2	7	2	7	2	7
PI356771	3	2	1	3	2	2	7	7	2	2	2	2	2	1	2	7	2	2	2	2	5	6	5	2	7	2	7	2	7
PI356771_2	3	2	1	3	2	2	7	7	2	2	2	2	2	1	2	7	2	2	2	2	5	6	5	2	7	2	7	2	7
PI356775	2	2	1	5	2	2	7	7	5	3	2	2	2	1	5	7	2	5	2	1	5	2	5	2	7	2	7	2	7
PI356775_2	2	2	1	5	2	2	7	7	5	3	2	2	2	1	5	7	2	5	2	1	5	2	5	2	7	2	7	2	7
PI361691	2	2	7	2	2	2	7	7	2	2	2	2	2	6	2	7	1	6	2	5	5	2	2	2	7	2	3	5	7
PI361691_2	2	2	7	2	2	2	7	7	2	2	2	2	2	6	2	7	1	6	2	5	5	2	2	2	7	2	3	5	7
PI362381	6	2	7	3	2	3	2	7	2	2	2	2	1	1	5	7	2	5	2	5	2	2	2	2	7	2	3	2	7
PI362381_2	6	2	7	3	2	3	2	7	2	2	2	2	1	1	5	7	2	5	2	5	2	2	2	2	7	2	3	2	7
PI370970	1	2	7	2	2	2	3	7	2	2	2	2	1	6	2	7	6	2	2	5	2	2	2	1	7	2	7	2	7
PI370970_2	1	2	7	2	2	2	3	7	2	2	2	2	1	6	2	7	6	2	2	5	2	2	2	1	7	2	7	2	7
PI371335	2	2	5	2	2	2	2	7	2	5	2	2	1	6	2	7	6	5	3	2	2	2	2	2	7	2	7	2	7
PI371335_2	2	2	5	2	2	2	2	7	2	5	2	2	1	6	2	7	6	5	3	2	2	2	2	2	7	2	7	2	7
PI374437	6	2	7	2	2	5	2	7	2	2	2	2	1	1	2	7	2	2	2	5	5	2	2	2	7	2	3	2	7
PI374437_2	6	2	7	2	2	5	2	7	2	2	2	2	1	1	2	7	2	2	2	5	5	2	2	2	7	2	3	2	7
PI378216	2	1	2	2	2	5	6	7	2	5	2	2	1	1	2	7	1	5	2	2	2	2	2	2	7	2	3	2	7
PI378216_2	2	1	2	2	2	5	6	7	2	5	2	2	1	1	2	7	1	5	2	2	2	2	2	2	7	2	3	2	7
PI378224	2	5	2	2	2	5	2	7	2	2	2	2	5	2	2	7	2	5	3	2	2	3	5	2	7	2	3	2	7
PI378224_2	2	5	2	2	2	5	2	7	2	2	2	2	5	2	2	7	2	5	3	2	2	3	5	2	7	2	3	2	7
PI390302	2	5	2	2	2	5	6	7	2	2	2	2	1	2	2	7	2	2	2	5	2	5	2	2	7	2	3	2	7
PI390302_2	2	5	2	2	2	5	6	7	2	2	2	2	1	2	2	7	2	2	2	5	2	5	2	2	7	2	3	2	7
PI390304	2	2	1	5	2	3	2	7	1	5	2	2	1	2	2	7	2	2	2	2	2	5	6	2	7	5	3	2	7
PI390304_2	2	2	1	5	2	3	2	7	1	5	2	2	1	2	2	7	2	2	2	2	2	5	6	2	7	5	3	2	7
PI390323	2	2	7	2	2	5	2	7	2	5	2	2	1	2	2	7	2	5	2	5	5	2	2	2	7	2	7	2	7
PI390323_2	2	2	7	2	2	5	2	7	2	5	2	2	1	2	2	7	2	5	2	5	5	2	2	2	7	2	7	2	7
PI405744	2	2	1	5	2	3	6	7	5	2	2	2	2	2	2	7	2	5	2	5	2	2	2	2	7	5	3	2	7
PI405744_2	2	2	1	5	2	3	6	7	5	2	2	2	2	2	2	7	2	5	2	5	2	2	2	2	7	5	3	2	7
PI405756	2	2	1	5	2	5	2	7	5	2	2	5	2	2	2	7	6	2	2	2	2	5	6	2	7	2	3	5	7
PI405756_2	2	2	1	5	2	5	2	7	5	2	2	5	2	2	2	7	6	2	2	2	2	5	6	2	7	2	3	5	7
PI405762	2	1	7	2	3	2	7	7	2	2	2	2	1	2	2	7	1	2	2	5	2	2	2	2	7	5	3	2	7
PI405762_2	2	1	7	2	3	2	7	7	2	2	2	2	1	2	2	7	1	2	2	5	2	2	2	2	7	5	3	2	7
PI405780	2	5	2	2	2	2	5	7	2	2	2	2	2	2	2	7	1	2	2	5	2	2	2	2	7	2	3	2	7
PI405780_2	2	5	2	2	2	2	5	7	2	2	2	2	2	2	2	7	1	2	2	5	2	2	2	2	7	2	3	2	7
PI405792	2	5	1	2	3	2	7	7	2	2	2	2	1	2	2	7	3	2	5	2	2	2	2	2	7	5	3	2	7
PI405792_2	2	5	1	2	3	2	7	7	2	2	2	2	1	2	2	7	3	2	5	2	2	2	2	2	7	5	3	2	7
PI405802	6	2	7	2	2	5	6	7	2	2	2	2	1	1	2	7	2	5	2	5	2	2	2	2	7	2	7	2	7
PI405802_2	6	2	7	2	2	5	6	7	2	2	2	2	1	1	2	7	2	5	2	5	2	2	2	2	7	2	7	2	7
PI410437	5	2	1	2	2	2	3	7	2	2	2	5	5	1	3	7	2	3	5	2	2	2	2	2	7	2	7	2	7
PI410437_2	5	2	1	2	2	2	3	7	2	2	2	5	5	1	3	7	2	3	5	2	2	2	2	2	7	2	7	2	7
PI415314	6	2	5	2	2	3	6	7	2	5	2	2	1	2	2	7	1	5	2	5	5	2	2	2	7	2	7	2	7
PI415314_2	6	2	5	2	2	3	6	7	2	5	2	2	1	2	2	7	1	5	2	5	5	2	2	2	7	2	7	2	7
PI415330	2	5	1	2	3	5	2	7	5	2	2	2	1	2	2	7	2	2	2	5	2	5	6	2	7	2	3	2	7
PI415330_2	2	5	1	2	3	5	2	7	5	2	2	2	1	2	2	7	2	2	2	5	2	5	6	2	7	2	3	2	7
PI415331	6	1	5	2	2	5	2	7	6	5	2	2	1	1	2	7	1	2	2	5	2	5	2	2	7	2	7	2	7
PI415331_2	6	1	5	2	2	5	2	7	6	5	2	2	1	1	2	7	1	2	2	5	2	5	2	2	7	2	7	2	7
PI415348	6	3	2	2	2	5	5	7	2	5	2	2	1	1	2	7	2	5	2	5	5	2	6	2	7	2	7	2	7
PI415348_2	6	3	2	2	2	5	5	7	2	5	2	2	1	1	2	7	2	5	2	5	5	2	6	2	7	2	7	2	7
PI415349	2	2	7	2	2	5	2	7	2	5	2	2	1	2	2	7	2	5	2	5	5	2	2	2	7	2	2	5	7
PI415349_2	2	2	7	2	2	5	2	7	2	5	2	2	1	2	2	7	2	5	2	5	5	2	2	2	7	2	2	5	7
PI415362	1	2	7	3	2	2	5	7	2	2	2	2	5	1	1	7	2	2	2	5	1	2	5	2	7	3	3	2	7
PI415362_2	1	2	7	3	2	2	5	7	2	2	2	2	5	1	1	7	2	2	2	5	1	2	5	2	7	3	3	2	7
PI415363	1	2	7	3	2	2	5	7	2	2	2	2	5	1	1	7	2	2	2	5	1	2	5	2	7	3	3	2	7
PI415363_2	1	2	7	3	2	2	5	7	2	2	2	2	5	1	1	7	2	2	2	5	1	2	5	2	7	3	3	2	7
PI415365	2	5	2	2	2	5	6	7	2	2	2	2	1	2	2	7	2	2	2	5	1	2	2	2	7	2	3	2	7
PI415365_2	2	5	2	2	2	5	6	7	2	2	2	2	1	2	2	7	2	2	2	5	1	2	2	2	7	2	3	2	7
PI420454	2	2	7	6	2	2	7	7	2	5	2	2	1	2	2	7	2	2	2	5	5	2	2	2	7	2	2	5	7
PI420454_2	2	2	7	6	2	2	7	7	2	5	2	2	1	2	2	7	2	2	2	5	5	2	2	2	7	2	2	5	7
PI420459	2	2	5	2	2	5	2	7	2	2	2	3	1	1	2	7	1	2	2	2	2	2	5	2	7	5	3	5	7
PI420459_2	2	2	5	2	2	5	2	7	2	2	2	3	1	1	2	7	1	2	2	2	2	2	5	2	7	5	3	5	7
PI420462	6	5	2	2	2	5	2	7	2	5	2	2	1	2	2	7	1	5	2	5	2	2	2	2	7	2	7	2	7
PI420462_2	6	5	2	2	2	5	2	7	2	5	2	2	1	2	2	7	1	5	2	5	2	2	2	2	7	2	7	2	7
PI420463	2	1	7	2	2	5	6	7	2	5	2	2	1	2	2	7	2	2	2	5	2	5	2	2	7	2	3	5	7
PI420463_2	2	5	1	2	2	5	2	7	2	5	2	2	2	2	2	7	2	2	2	5	2	2	2	2	7	2	3	2	7
PI420482	6	1	7	2	2	5	2	7	2	2	2	2	1	1	2	7	1	2	2	5	2	2	2	2	7	5	3	5	7
PI420482_2	6	1	7	2	2	5	2	7	2	2	2	2	1	1	2	7	1	2	2	5	2	2	2	2	7	5	3	5	7
PI420922	2	2	1	2	2	2	5	7	2	5	2	2	1	1	5	7	2	2	2	5	6	5	6	2	7	5	2	2	7
PI420922_2	2	2	1	2	2	2	5	7	2	5	2	2	1	1	5	7	2	2	2	5	6	5	6	2	7	5	2	2	7
PI422225	1	5	2	2	6	2	7	7	5	3	2	2	1	1	2	7	2	2	6	1	6	2	2	2	7	2	3	2	7
PI422225_2	1	5	2	2	6	2	7	7	5	3	2	2	1	1	2	7	2	2	6	1	6	2	2	2	7	2	3	2	7
PI430743	6	5	2	2	6	2	7	7	2	2	2	2	1	1	2	7	1	5	5	5	5	5	5	2	7	2	7	2	7
PI430743_2	6	5	2	2	6	2	7	7	2	2	2	2	1	1	2	7	1	5	5	5	5	5	5	2	7	2	7	2	7
PI430744	6	5	7	2	2	2	7	7	2	2	2	2	1	1	2	7	2	5	2	5	5	2	1	2	7	2	3	2	7
PI430744_2	6	5	7	2	2	2	7	7	2	2	2	2	1	1	2	7	2	5	2	5	5	2	1	2	7	2	3	2	7
PI430745	2	5	2	2	6	2	7	7	2	2	2	2	1	1	2	7	2	5	2	2	5	2	5	2	7	2	3	2	7
PI430745_2	2	5	2	2	6	2	7	7	2	2	2	2	1	1	2	7	2	5	2	2	5	2	5	2	7	2	3	2	7
PI434871	3	2	7	3	5	2	7	7	2	2	2	2	2	1	5	7	2	1	2	2	5	2	5	2	7	2	7	2	7
PI434871_2	3	2	7	3	5	2	7	7	2	2	2	2	2	1	5	7	2	1	2	2	5	2	5	2	7	2	7	2	7
PI467467	2	5	2	2	2	2	2	7	2	5	2	2	1	6	2	7	6	1	2	2	6	6	2	2	7	6	2	2	7
PI467467_2	2	5	2	2	2	2	2	7	2	5	2	2	1	6	2	7	6	1	2	2	6	6	2	2	7	6	2	2	7
PI467684	2	1	7	2	2	1	6	7	2	2	6	3	5	1	5	7	2	2	2	2	2	5	5	2	7	1	2	2	7
PI467684_2	2	1	7	2	2	1	6	7	2	2	6	3	5	1	5	7	2	2	2	2	2	5	5	2	7	1	2	2	7
PI467690	3	2	7	2	2	2	2	7	2	2	2	2	2	1	2	7	2	6	2	2	2	3	1	2	7	2	7	2	7
PI467690_2	3	2	7	2	2	2	2	7	2	2	2	2	2	1	2	7	2	6	2	2	2	3	1	2	7	2	7	2	7
PI467691	2	1	7	2	2	2	7	7	6	2	2	1	3	1	5	7	2	2	2	1	5	5	1	2	7	5	2	2	7
PI467691_2	2	1	7	2	2	2	7	7	6	2	2	1	3	1	5	7	2	2	2	1	5	5	1	2	7	5	2	2	7
PI467692	3	2	7	3	2	2	5	7	2	2	2	2	1	1	2	7	2	6	2	2	2	5	6	2	7	2	7	2	7
PI467692_2	3	2	7	3	2	2	5	7	2	2	2	2	1	1	2	7	2	6	2	2	2	5	6	2	7	2	7	2	7
PI564602	2	2	5	3	2	2	7	7	2	2	2	2	5	1	2	7	6	1	5	1	5	5	5	2	7	2	3	2	7
PI564602_2	2	2	5	3	2	2	7	7	2	2	2	2	1	1	2	7	2	1	2	5	2	2	5	2	7	2	7	2	7
PI564637	2	2	1	2	2	2	7	7	5	2	2	2	1	1	5	7	2	6	2	5	5	2	5	3	7	2	7	2	7
PI564637_2	2	2	1	2	2	2	7	7	5	2	2	2	1	1	5	7	2	6	2	5	5	2	5	3	7	2	7	2	7
PI564643	3	2	5	3	2	2	7	7	2	2	2	2	2	1	6	7	2	2	2	2	5	6	5	2	7	2	7	2	7
PI564643_2	3	2	5	3	2	2	7	7	2	2	2	2	2	1	6	7	2	2	2	2	5	6	5	2	7	2	7	2	7
PI564649	3	1	2	2	2	2	7	7	2	2	2	2	1	1	2	7	6	5	2	5	5	2	1	2	7	2	6	2	7
PI564649_2	3	1	2	2	2	2	7	7	2	2	2	2	1	1	2	7	6	5	2	5	5	2	1	2	7	2	6	2	7
PI572573	2	2	7	3	2	2	7	7	2	2	2	2	1	1	2	7	2	6	2	2	5	5	6	2	7	5	3	2	7
PI572573_2	2	2	7	3	2	2	7	7	2	2	2	2	1	1	2	7	2	6	2	2	5	5	6	2	7	5	3	2	7
PI584786	5	2	7	2	2	2	3	7	2	2	2	5	5	1	3	7	2	3	5	5	5	2	2	2	7	2	7	2	7
PI584786_2	5	2	7	2	2	2	3	7	2	2	2	5	5	1	3	7	2	3	5	5	5	2	2	2	7	2	7	2	7
PI591876	2	5	2	2	2	2	7	7	5	2	2	2	1	1	2	7	2	2	2	5	5	2	2	2	7	2	3	2	7
PI591876_2	2	5	2	2	2	2	7	7	5	2	2	2	1	1	2	7	2	2	2	5	5	2	2	2	7	2	3	2	7
PI636056	6	2	7	3	2	5	2	7	2	2	2	2	1	2	2	7	1	5	5	5	2	2	2	2	7	5	3	2	7
PI636056_2	6	2	7	3	2	5	2	7	2	2	2	2	1	2	2	7	1	5	5	5	2	2	2	2	7	5	3	2	7
PI636060	2	3	2	3	2	5	2	7	2	2	2	2	1	2	2	7	1	5	5	5	2	2	2	2	7	5	3	2	7
PI636060_2	2	3	2	3	2	5	2	7	2	2	2	2	1	2	2	7	1	5	5	5	2	2	2	2	7	5	3	2	7
PI639299	2	2	5	6	2	1	2	7	5	5	2	2	5	2	5	7	6	1	2	5	2	2	5	2	7	2	7	2	7
PI639299_2	2	2	5	6	2	1	2	7	5	5	2	2	5	2	5	7	6	1	2	5	2	2	5	2	7	2	7	2	7
PI639300	2	2	5	6	2	1	2	7	5	5	2	2	5	2	5	7	6	1	2	5	2	2	5	2	7	2	7	2	7
PI639300_2	2	2	5	6	2	1	2	7	5	5	2	2	5	2	5	7	6	1	2	5	2	2	5	2	7	2	7	2	7
East African landraces
CIho01604	5	2	5	2	5	2	3	7	2	2	2	2	3	1	6	7	1	6	2	1	6	1	2	2	7	2	3	2	7
CIho01604_2	5	2	5	2	5	2	3	7	2	2	2	2	3	1	6	7	1	6	2	1	6	1	2	2	7	2	3	2	7
CIho11709	2	2	6	2	2	2	7	7	2	2	6	1	1	1	6	7	6	5	2	1	2	5	1	2	7	2	7	2	7
CIho11709_2	2	2	6	2	2	2	5	7	2	2	6	1	1	1	2	7	1	5	2	1	2	2	6	2	7	2	7	2	7
CIho11812	2	2	1	2	2	2	7	7	2	2	2	2	3	1	2	7	6	2	2	6	1	3	6	2	7	2	3	2	7
CIho11812_2	2	2	1	2	2	2	7	7	2	2	2	2	3	1	2	7	6	2	2	6	1	3	6	2	7	2	3	2	7
CIho11849	2	2	1	2	2	2	3	7	2	2	6	2	3	1	6	7	1	5	2	1	2	1	2	2	7	2	3	2	7
CIho11849_2	2	2	1	2	2	2	3	7	2	2	6	2	3	1	6	7	1	5	2	1	2	1	2	2	7	2	3	2	7
CIho13141	2	2	7	2	2	2	3	7	2	2	2	2	2	1	6	7	1	6	2	5	2	1	6	2	7	2	7	2	7
CIho13141_2	2	2	7	2	2	2	3	7	2	2	2	2	2	1	6	7	1	6	2	5	2	1	6	2	7	2	7	2	7
CIho13737	2	2	7	2	2	2	7	7	2	3	2	2	3	1	1	7	1	5	2	1	2	3	2	2	7	2	3	2	7
CIho13737_2	2	2	7	2	2	2	7	7	2	3	2	2	3	1	1	7	1	5	2	1	2	3	2	2	7	2	3	2	7
CIho13742	6	2	6	1	2	2	3	7	6	2	6	2	3	1	6	7	2	5	2	1	2	3	6	2	7	2	3	2	7
CIho13742_2	6	2	6	1	2	2	3	7	6	2	6	2	3	1	6	7	2	5	2	1	2	3	6	2	7	2	3	2	7
CIho13743	2	2	6	2	2	2	3	7	2	2	2	2	3	1	2	7	2	5	2	6	2	2	1	1	7	2	3	2	7
CIho13743_2	2	2	6	2	2	2	3	7	2	2	2	2	3	1	2	7	2	5	2	6	2	2	1	1	7	2	3	2	7
CIho13745	2	2	5	2	2	2	3	7	2	2	2	2	3	1	6	7	2	5	2	2	6	3	1	2	7	2	3	2	7
CIho13745_2	2	2	5	2	2	2	3	7	2	2	2	2	3	1	6	7	2	5	2	2	6	3	1	2	7	2	3	2	7
CIho14124	2	2	5	2	2	2	3	7	2	2	2	2	3	1	6	7	1	6	2	2	6	3	6	2	7	2	3	2	7
CIho14124_2	2	2	5	2	2	2	3	7	2	2	2	2	3	1	6	7	1	6	2	2	6	3	6	2	7	2	3	2	7
CIho14880	2	2	6	2	2	2	3	7	2	2	2	2	3	1	6	7	1	5	2	1	2	3	5	2	7	2	3	2	7
CIho14880_2	2	2	6	2	2	2	3	7	2	2	2	2	3	1	6	7	1	5	2	1	2	3	5	2	7	2	3	2	7
CIho14881	6	2	6	2	5	2	7	7	2	2	6	2	3	1	6	7	2	5	2	6	6	3	2	2	7	2	3	2	7
CIho14881_2	6	2	6	2	5	2	7	7	2	2	6	2	3	1	6	7	2	5	2	6	6	3	2	2	7	2	3	2	7
CIho14883	2	2	7	2	2	2	3	7	2	2	2	6	3	1	2	7	1	5	2	1	2	3	5	2	7	2	3	2	7
CIho14883_2	2	2	7	2	2	2	3	7	2	2	2	6	3	1	2	7	1	5	2	1	2	3	5	2	7	2	3	2	7
CIho14978	2	2	7	3	2	2	7	7	5	5	2	1	3	1	2	7	1	2	5	2	6	5	6	2	7	2	7	2	7
CIho14978_2	2	2	7	3	2	2	7	7	5	5	2	1	3	1	2	7	1	2	5	2	6	5	6	2	7	2	7	2	7
PI060694	6	2	7	2	2	2	3	7	2	2	2	2	3	1	6	7	1	5	2	6	2	2	5	2	7	2	3	2	7
PI060694_2	6	2	7	2	2	2	3	7	2	2	2	2	3	1	6	7	1	5	2	6	2	2	5	2	7	2	3	2	7
PI076280	2	2	7	2	2	2	7	7	5	2	2	2	3	1	5	7	6	5	2	2	1	3	6	2	7	2	2	5	7
PI076280_2	2	2	7	2	2	2	7	7	5	2	2	2	3	1	5	7	6	5	2	2	1	3	6	2	7	2	2	5	7
PI151787	2	2	5	2	2	2	7	7	2	2	2	2	3	1	1	7	1	5	2	6	2	3	5	2	7	2	3	2	7
PI151787_2	2	2	5	2	2	2	7	7	2	2	2	2	3	1	1	7	1	5	2	6	2	3	5	2	7	2	3	2	7
PI155303	2	2	7	2	2	5	3	7	2	2	2	1	3	1	6	7	3	2	2	1	2	3	6	3	7	2	3	2	7
PI155303_2	2	2	7	2	2	5	3	7	2	2	2	1	3	1	6	7	3	2	2	1	2	3	6	3	7	2	3	2	7
PI186424	2	2	7	2	2	2	3	7	2	2	2	2	2	1	6	7	1	6	2	1	2	3	2	2	7	2	3	2	7
PI186424_2	2	2	7	2	2	2	3	7	2	2	2	2	2	1	6	7	1	6	2	1	2	3	2	2	7	2	3	2	7
PI193799	6	2	1	2	2	2	3	7	2	2	2	2	3	1	1	7	1	5	2	1	2	3	2	2	7	2	7	2	7
PI193799_2	6	2	1	2	2	2	3	7	2	2	2	2	3	1	1	7	1	5	2	1	2	3	2	2	7	2	7	2	7
PI194951	2	2	6	2	2	2	3	7	2	2	2	2	3	1	2	7	1	5	2	1	2	3	6	6	7	2	3	2	7
PI194951_2	2	2	6	2	2	2	3	7	2	2	2	2	3	1	2	7	1	5	2	1	2	3	6	6	7	2	3	2	7
PI194952	6	2	6	2	6	2	3	7	6	2	2	2	3	1	1	7	6	5	2	6	2	3	5	2	7	2	3	2	7
PI194952_2	6	2	6	2	6	2	3	7	6	2	2	2	3	1	1	7	6	5	2	6	2	3	5	2	7	2	3	2	7
PI273905	2	2	5	2	2	2	3	7	5	5	6	2	3	1	6	7	1	6	2	6	2	3	5	2	7	2	7	2	7
PI273905_2	2	2	5	2	2	2	3	7	5	5	6	2	3	1	6	7	1	6	2	6	2	3	5	2	7	2	7	2	7
PI277393	2	2	6	2	6	2	5	7	2	2	2	2	3	1	5	7	1	5	2	1	2	3	6	2	7	2	7	2	7
PI277393_2	2	2	6	2	6	2	5	7	2	2	2	2	3	1	5	7	1	5	2	1	2	3	6	2	7	2	7	2	7
PI283441	2	2	7	2	2	2	3	7	2	2	2	2	2	1	6	7	1	6	2	5	2	1	6	2	7	2	7	2	7
PI283441_2	2	2	7	2	2	2	3	7	2	2	2	2	2	1	6	7	1	6	2	5	2	1	6	2	7	2	7	2	7
PI285124	2	5	2	2	2	2	3	7	5	2	2	2	2	1	6	7	1	5	2	1	1	3	5	2	7	2	7	2	7
PI285124_2	2	5	2	2	2	2	3	7	5	2	2	2	2	1	6	7	1	5	2	1	1	3	5	2	7	2	7	2	7
PI286388	2	2	6	2	2	2	7	7	5	5	2	2	3	1	6	7	1	6	2	1	2	3	1	2	7	2	2	3	7
PI286388_2	2	2	6	2	2	2	7	7	5	5	2	2	3	1	6	7	1	6	2	1	2	3	1	2	7	2	2	3	7
PI286389	2	2	6	2	2	2	7	7	5	5	6	2	3	1	6	7	1	2	5	2	3	3	6	2	7	2	3	2	7
PI286389_2	2	2	6	2	2	2	7	7	5	5	6	2	3	1	6	7	1	2	5	2	3	3	6	2	7	2	3	2	7
PI295442	2	2	5	2	2	2	7	7	2	2	2	2	3	1	6	7	6	5	5	1	2	3	2	2	7	2	3	2	7
PI295442_2	2	2	5	2	2	2	7	7	2	2	2	2	3	1	6	7	6	5	5	1	2	3	2	2	7	2	3	2	7
PI295581	2	2	7	2	2	2	3	7	5	2	2	1	3	1	2	7	1	6	2	2	2	3	6	2	7	2	3	2	7
PI295581_2	2	2	7	2	2	2	3	7	5	2	2	1	3	1	2	7	1	6	2	2	2	3	6	2	7	2	3	2	7
PI296453	2	2	7	1	2	2	3	7	5	5	6	2	3	1	6	7	1	2	2	2	6	3	6	2	7	2	3	2	7
PI296453_2	2	2	7	1	2	2	3	7	5	5	6	2	3	1	6	7	1	2	2	2	6	3	6	2	7	2	3	2	7
PI296457	2	2	6	2	2	2	3	7	5	5	2	2	2	1	6	7	1	6	2	6	6	2	1	2	7	2	3	2	7
PI296457_2	2	2	6	2	2	2	3	7	5	5	2	2	2	1	6	7	1	6	2	6	6	2	1	2	7	2	3	2	7
PI296460	5	2	5	2	6	2	7	7	2	5	2	2	3	1	6	7	1	5	2	2	2	6	6	2	7	2	7	2	7
PI296460_2	5	2	5	2	6	2	7	7	2	5	2	2	3	1	6	7	1	5	2	2	2	6	6	2	7	2	7	2	7
PI296472	2	2	5	2	6	2	3	7	5	5	2	2	3	1	2	7	1	5	2	3	6	1	2	2	7	2	3	2	7
PI296472_2	2	2	5	2	6	2	3	7	5	5	2	2	3	1	2	7	1	5	2	3	6	1	2	2	7	2	3	2	7
PI298708	6	2	5	2	2	2	7	7	5	2	6	1	3	1	1	7	1	6	2	6	1	3	2	2	7	2	3	2	7
PI298708_2	6	2	5	2	2	2	7	7	5	2	6	1	3	1	1	7	1	6	2	6	1	3	2	2	7	2	3	2	7
PI298738	5	2	1	2	2	2	3	7	2	2	2	2	2	1	2	7	2	5	2	1	6	2	6	2	7	2	3	2	7
PI298738_2	5	2	1	2	2	2	3	7	2	2	2	2	2	1	2	7	2	5	2	1	6	2	6	2	7	2	3	2	7
PI316801	2	2	7	2	2	2	7	7	5	3	2	1	3	1	2	7	1	5	2	2	2	5	5	2	7	2	3	2	7
PI316801_2	2	2	7	2	2	2	7	7	5	3	2	1	3	1	2	7	1	5	2	2	2	5	5	2	7	2	3	2	7
PI316874	5	2	5	2	6	2	7	7	2	2	2	2	2	6	6	7	1	5	2	2	3	3	6	2	7	2	7	2	7
PI316874_2	5	2	5	2	6	2	7	7	2	2	2	2	2	6	6	7	1	5	2	2	3	3	6	2	7	2	7	2	7
PI319867	2	2	1	2	5	2	3	7	2	2	2	2	3	1	1	7	1	5	2	6	2	3	2	2	7	2	3	2	7
PI319867_2	2	2	1	2	5	2	3	7	2	2	2	2	3	1	1	7	1	5	2	6	2	3	2	2	7	2	3	2	7
PI329000	2	5	7	2	2	2	7	7	2	2	2	2	3	1	6	7	1	6	2	6	1	1	6	2	7	2	3	2	7
PI329000_2	2	5	7	2	2	2	7	7	2	2	2	2	3	1	6	7	1	6	2	6	1	1	6	2	7	2	3	2	7
PI331217	2	2	7	2	2	2	7	7	5	5	6	2	3	1	6	7	1	2	5	2	6	5	6	2	7	2	3	3	7
PI331217_2	2	2	7	2	2	2	7	7	5	5	6	2	3	1	6	7	1	2	5	2	6	5	6	2	7	2	3	3	7
PI331878	5	2	7	1	6	2	7	7	2	2	2	1	3	1	6	7	2	5	2	2	5	2	6	5	7	2	3	2	7
PI331878_2	5	2	7	1	6	2	7	7	2	2	2	1	3	1	6	7	2	5	2	2	5	2	6	5	7	2	3	2	7
PI356264	2	2	7	2	2	2	7	7	6	2	2	2	3	1	6	7	1	5	2	6	2	3	5	2	7	2	7	2	7
PI356264_2	2	2	7	2	2	2	7	7	6	2	2	2	3	1	6	7	1	5	2	6	2	3	5	2	7	2	7	2	7
PI356333	6	2	7	2	5	2	3	7	2	2	2	2	3	1	2	7	1	2	2	6	6	3	1	2	7	2	3	2	7
PI356333_2	6	2	7	2	5	2	3	7	2	2	2	2	3	1	2	7	1	2	2	6	6	3	1	2	7	2	3	2	7
PI356505	2	2	1	2	2	2	3	7	6	2	2	2	3	1	2	7	1	6	2	1	6	3	2	2	7	2	3	2	7
PI356505_2	2	2	1	2	2	2	3	7	6	2	2	2	3	1	2	7	1	6	2	1	6	3	2	2	7	2	3	2	7
PI356580	2	2	7	2	2	2	3	7	5	5	2	2	3	1	6	7	2	2	5	6	1	2	6	2	7	2	3	2	7
PI356580_2	2	2	7	2	2	2	3	7	5	5	2	2	3	1	6	7	2	2	5	6	1	2	6	2	7	2	3	2	7
PI356666	5	2	7	2	2	2	3	7	2	2	2	1	3	1	2	7	1	5	2	1	2	1	1	2	7	2	3	2	7
PI356666_2	5	2	7	2	2	2	3	7	2	2	2	1	3	1	2	7	1	5	2	1	2	1	1	2	7	2	3	2	7
PI356711	2	2	5	2	6	2	7	7	2	2	2	2	3	6	2	7	6	2	2	6	5	3	6	5	7	2	7	2	7
PI356711_2	2	2	5	2	6	2	7	7	2	2	2	2	3	6	2	7	6	2	2	6	5	3	6	5	7	2	7	2	7
PI356713	2	5	6	2	2	2	3	7	2	2	2	2	3	1	6	7	1	6	2	2	2	3	6	2	7	2	3	2	7
PI356713_2	2	5	6	2	2	2	3	7	2	2	2	2	3	1	6	7	1	6	2	2	2	3	6	2	7	2	3	2	7
PI356715	2	5	6	2	5	2	7	7	5	5	2	2	3	1	2	7	2	6	2	2	2	3	6	2	7	2	3	2	7
PI356715_2	2	5	6	2	5	2	7	7	5	5	2	2	3	1	2	7	2	6	2	2	2	3	6	2	7	2	3	2	7
PI382275	2	2	6	2	2	2	7	7	5	5	2	6	3	1	6	7	1	2	5	2	6	3	6	2	7	2	7	2	7
PI382275_2	2	2	6	2	2	2	7	7	5	5	2	6	3	1	6	7	1	2	5	2	6	3	6	2	7	2	7	2	7
PI382296	2	2	5	2	2	2	7	7	5	5	6	1	3	1	6	7	1	2	2	2	2	5	1	2	7	2	3	2	7
PI382296_2	2	2	5	2	2	2	7	7	5	5	6	1	3	1	6	7	1	2	2	2	2	5	1	2	7	2	3	2	7
PI382343	2	2	6	2	2	2	3	7	2	5	2	2	3	1	6	7	1	6	5	6	2	3	6	2	7	2	3	2	7
PI382343_2	2	2	6	2	2	2	3	7	2	5	2	2	3	1	6	7	1	6	5	6	2	3	6	2	7	2	3	2	7
PI382437	2	2	7	2	2	2	3	7	6	2	2	2	2	1	6	7	1	6	2	1	2	1	6	2	7	2	7	2	7
PI382437_2	2	2	7	2	2	2	3	7	6	2	2	2	2	1	6	7	1	6	2	1	2	1	6	2	7	2	7	2	7
PI382506	2	2	6	2	2	2	7	7	5	5	6	2	2	1	6	7	1	5	2	6	1	2	6	2	7	2	3	2	7
PI382506_2	2	2	6	2	2	2	7	7	5	5	6	2	2	1	6	7	1	5	2	6	1	2	6	2	7	2	3	2	7
PI382798	6	2	6	2	2	2	3	7	6	2	2	2	3	1	2	7	6	5	2	6	2	3	6	2	7	2	3	2	7
PI382798_2	6	2	6	2	2	2	3	7	6	2	2	2	3	1	2	7	6	5	2	6	2	3	6	2	7	2	3	2	7
PI382860	2	2	7	2	2	2	3	7	2	2	2	2	3	1	2	7	2	5	2	1	2	3	2	2	7	2	3	2	7
PI382860_2	2	2	7	2	2	2	3	7	2	2	2	2	3	1	2	7	2	5	2	1	2	3	2	2	7	2	3	2	7
PI382911	2	2	7	2	2	2	3	7	5	5	2	2	2	1	2	7	1	2	5	6	6	2	1	2	7	2	3	2	7
PI382911_2	2	2	7	2	2	2	3	7	5	5	2	2	2	1	2	7	1	2	5	6	6	2	1	2	7	2	3	2	7
PI382982	6	2	7	2	2	2	3	7	2	2	6	2	3	1	2	7	2	5	2	1	2	3	5	2	7	2	3	2	7
PI382982_2	6	2	7	2	2	2	3	7	2	2	6	2	3	1	2	7	2	5	2	1	2	3	5	2	7	2	3	2	7
PI383031	2	2	5	2	6	2	3	7	2	2	2	2	3	1	2	7	1	6	2	1	2	5	2	2	7	2	3	2	7
PI383031_2	2	2	5	2	6	2	3	7	2	2	2	2	3	1	2	7	1	6	2	1	2	5	2	2	7	2	3	2	7
PI383136	2	5	1	2	5	2	3	7	5	5	6	2	3	1	6	7	1	2	2	5	2	3	6	2	7	2	3	2	7
PI383136_2	2	5	1	2	5	2	3	7	5	5	6	2	3	1	6	7	1	2	2	5	2	3	6	2	7	2	3	2	7
PI386406	2	2	7	2	2	2	7	7	5	5	6	2	3	1	6	7	1	2	5	2	6	3	1	2	7	2	3	2	7
PI386406_2	2	2	7	2	2	2	7	7	5	5	6	2	3	1	6	7	1	2	5	2	6	3	1	2	7	2	3	2	7
PI386462	2	2	6	2	2	2	7	7	5	5	2	6	3	1	6	7	1	6	2	1	3	3	1	2	7	2	7	2	7
PI386462_2	2	2	6	2	2	2	7	7	5	5	2	6	3	1	6	7	1	6	2	1	3	3	1	2	7	2	7	2	7
PI386524	2	2	5	2	2	2	3	7	5	2	2	2	3	1	1	7	1	5	2	6	2	2	5	2	7	1	3	2	7
PI386524_2	2	2	5	2	2	2	3	7	5	2	2	2	3	1	1	7	1	5	2	6	2	2	5	2	7	1	3	2	7
PI386559	2	2	5	2	2	2	3	7	2	2	2	2	3	1	6	7	1	6	5	6	2	5	2	2	7	2	3	2	7
PI386559_2	2	2	5	2	2	2	3	7	2	2	2	2	3	1	6	7	1	6	5	6	2	5	2	2	7	2	3	2	7
PI386601	2	2	6	2	2	2	3	7	2	2	2	2	3	1	1	7	1	5	2	1	2	1	6	2	7	2	3	2	7
PI386601_2	2	2	6	2	2	2	3	7	2	2	2	2	3	1	1	7	1	5	2	1	2	1	6	2	7	2	3	2	7
PI386650	6	2	5	2	5	2	3	7	2	2	2	2	3	1	6	7	2	5	2	2	2	3	1	2	7	2	3	2	7
PI386650_2	6	2	5	2	5	2	3	7	2	2	2	2	3	1	6	7	2	5	2	2	2	3	1	2	7	2	3	2	7
PI386723	2	2	7	2	2	2	3	7	6	2	2	2	3	1	2	7	1	5	2	1	2	3	1	2	7	2	3	2	7
PI386723_2	2	2	7	2	2	2	3	7	6	2	2	2	3	1	2	7	1	5	2	1	2	3	1	2	7	2	3	2	7
PI386759	2	2	1	2	2	2	7	7	2	3	2	2	3	1	1	7	1	5	2	2	6	3	2	2	7	2	3	2	7
PI386759_2	2	2	1	2	2	2	7	7	2	3	2	2	3	1	1	7	1	5	2	2	6	3	2	2	7	2	3	2	7
PI386838	5	2	6	2	6	2	3	7	2	2	2	2	2	1	1	7	6	5	2	6	2	1	5	2	7	2	3	2	7
PI386838_2	5	2	6	2	6	2	3	7	2	2	2	2	2	1	1	7	6	5	2	6	2	1	5	2	7	2	3	2	7
PI386844	2	2	6	2	2	2	7	7	5	5	2	2	3	1	6	7	1	2	2	1	3	3	1	2	7	2	2	3	7
PI386844_2	2	2	6	2	2	2	7	7	5	5	2	2	3	1	6	7	1	2	2	1	3	3	1	2	7	2	2	3	7
PI386940	2	2	6	2	5	2	3	7	5	2	2	2	3	2	2	7	1	6	2	2	2	3	2	2	7	2	7	2	7
PI386940_2	2	2	6	2	5	2	3	7	5	2	2	2	3	2	2	7	1	6	2	2	2	3	2	2	7	2	7	2	7
PI387098	2	2	5	2	2	2	7	7	2	2	2	2	3	1	1	7	1	5	2	2	6	3	2	2	7	2	3	2	7
PI387098_2	2	2	5	2	2	2	7	7	2	2	2	2	3	1	1	7	1	5	2	2	6	3	2	2	7	2	3	2	7
PI422226	2	2	6	2	2	2	7	7	2	2	2	2	2	1	2	7	2	1	2	2	1	6	6	2	7	2	3	2	7
PI422226_2	2	2	6	2	2	2	7	7	2	2	2	2	2	1	2	7	2	1	2	2	1	6	6	2	7	2	3	2	7
PI422230	2	2	7	2	6	2	7	7	5	3	2	2	2	1	2	7	6	2	6	1	6	3	2	2	7	2	3	2	7
PI422230_2	5	2	7	2	6	2	7	7	5	3	2	2	2	1	2	7	6	2	6	1	6	3	2	2	7	2	3	2	7
PI422232	2	3	6	2	5	5	6	7	2	2	2	2	3	1	6	7	2	5	2	6	2	2	1	6	7	2	3	2	7
PI422232_2	2	3	6	2	5	5	6	7	2	2	2	2	3	1	6	7	2	5	2	6	2	2	1	6	7	2	3	2	7
PI429311	2	2	7	2	5	5	6	7	2	2	2	2	3	1	6	7	2	1	2	5	2	5	1	2	7	2	3	2	7
PI429311_2	2	2	7	2	5	5	6	7	2	2	2	2	3	1	6	7	2	1	2	5	2	5	1	2	7	2	3	2	7
PI429312	2	2	7	2	2	5	2	7	2	2	2	2	3	1	6	7	2	5	2	1	2	2	1	6	7	2	3	2	7
PI429312_2	2	2	7	2	2	5	2	7	2	2	2	2	3	1	6	7	2	5	2	1	2	2	1	6	7	2	3	2	7
PI429313	2	2	7	2	2	5	6	7	2	2	2	2	3	1	2	7	2	6	5	1	3	2	6	2	7	2	3	2	7
PI429313_2	2	2	7	2	2	5	6	7	2	2	2	2	3	1	2	7	2	6	5	1	3	2	6	2	7	2	3	2	7
PI564647	6	2	6	2	5	2	7	7	3	2	2	2	3	1	1	7	6	6	5	5	5	2	6	2	7	6	3	2	7
PI564647_2	6	2	6	2	5	2	7	7	3	2	2	2	3	1	1	7	6	6	5	5	5	2	6	2	7	6	3	2	7
PI564648	6	2	6	2	5	5	2	7	5	2	6	2	3	1	3	7	2	6	5	6	6	2	2	2	7	2	3	2	7
PI564648_2	6	2	6	2	5	5	2	7	5	2	6	2	3	1	3	7	2	6	5	6	6	2	2	2	7	2	3	2	7
PI564662	2	2	6	2	5	5	3	7	3	5	6	2	3	2	5	7	2	6	5	6	5	3	6	2	7	2	3	2	7
PI564662_2	2	2	6	2	5	5	3	7	3	5	6	2	3	2	5	7	2	6	5	6	5	3	6	2	7	2	3	2	7
PI564663	6	2	6	6	5	2	3	7	3	2	6	2	3	6	3	7	6	6	5	6	5	2	6	2	7	6	3	2	7
PI564663_2	6	2	6	6	5	2	3	7	3	2	6	2	3	6	3	7	6	6	5	6	5	2	6	2	7	6	3	2	7
PI564666	2	2	6	2	5	2	5	7	6	2	2	2	3	1	6	7	6	6	5	5	5	3	6	6	7	2	3	2	7
PI564666_2	2	2	6	2	5	2	5	7	6	2	2	2	3	1	6	7	6	6	5	5	5	3	6	6	7	2	3	2	7
PI606305	2	3	2	2	2	2	7	7	2	2	2	2	2	1	3	7	2	2	2	5	2	2	1	6	7	2	3	2	7
PI606305_2	2	3	2	2	2	2	7	7	2	2	2	2	2	1	3	7	2	2	2	5	2	2	1	6	7	2	3	2	7
PI606311	2	2	7	6	2	2	7	7	5	2	2	1	2	1	2	7	2	5	6	3	5	5	1	2	7	2	3	2	7
PI606311_2	2	2	7	6	2	2	7	7	5	2	2	1	2	1	2	7	2	5	6	3	5	5	1	2	7	2	3	2	7
