# Supplementary material for: Barley landraces are characterized by geographically heterogeneous genomic origins
Source: Genome Biol. 2015 Aug 21;16(1):173. doi: 10.1186/s13059-015-0712-3 (PMC4546095; doi:10.1186/s13059-015-0712-3)
Supplement: Additional file 9: Table S4 — Genome-wide proportion of ancestry among each landrace population. Genome-wide average proportions of genetic ancestry in barley landrace populations for all regions that have a probability of assignment >95 %. [file 13059_2015_712_MOESM9_ESM.xls]

## Sheet: Sheet1
Table S4. Genome-wide proportion of ancestry among each landrace population. Genome-wide average proportions of genetic ancestry in barley landrace populations for all regions that have a probability of assignment >95%.
	Genetic Assignment: Genome-wide Ancestry
Landraces	Northern Mesopotamia	Southern Levant	Syrian Desert	Northern Levant	Central Asia
Central European	0.08	0.57	0.12	0.13	0.1
Asian	0.12	0.57	0.05	0.08	0.17
Coastal_Mediterranean	0.1	0.64	0.06	0.16	0.04
East African	0.11	0.52	0.14	0.1	0.13
Average	0.1	0.57	0.09	0.12	0.11
