# Supplementary material for: Barley landraces are characterized by geographically heterogeneous genomic origins
Source: Genome Biol. 2015 Aug 21;16(1):173. doi: 10.1186/s13059-015-0712-3 (PMC4546095; doi:10.1186/s13059-015-0712-3)
Supplement: Additional file 11: Table S5. — Predictive accuracy of SupportMix by cross-validation. Averaged across 50 runs of the genome-wide proportion of ancestry in subsets of wild barley analyzed as testing samples, using the remaining wild individuals as the validation dataset. [file 13059_2015_712_MOESM11_ESM.xls]

## Sheet: Sheet1
Table S5 Predictive accuracy of SupportMix by cross-validation. Average across 50 runs of the genome-wide proportion of ancestry in subsets of wild barley analyzed as testing samples, using the remaining wild individuals as the validation data set.
	Genetic Assignment: Genome-wide ancestry
Testing Samples	Northern Mesopotamia	Southern Levant	Syrian Desert	Northern Levant	Central Asia
Northern Mesopotamia	0.64	0.13	0.01	0.08	0.14
Southern Levant	0.09	0.71	0.05	0.1	0.05
Syrian Desert	0.03	0.13	0.76	0.07	0.02
Northern Levant	0.14	0.31	0.07	0.43	0.06
Central Asia	0.15	0.14	0.01	0.05	0.65
