# Supplementary material for: Barley landraces are characterized by geographically heterogeneous genomic origins
Source: Genome Biol. 2015 Aug 21;16(1):173. doi: 10.1186/s13059-015-0712-3 (PMC4546095; doi:10.1186/s13059-015-0712-3)
Supplement: Additional file 13: Table S6. — Genome-wide ancestry as a function of distance from wild populations. Proportions of ancestry for individual landraces, and the great circle distance between each individual and the closest accession from each wild population. [file 13059_2015_712_MOESM13_ESM.xls]

## Sheet: TableS5_prop_distance.xls
Table S6. Genome-wide ancestry as a function of distance from wild populations. Proportions of ancestry for individual landrace, and the great circle distance between each individual and the closest wild individual from each wild population.
	Proportion of ancestry (%)					Great circle distance from closest source population
	Northern Levant	Northern Mesopotamia	Syrian Desert	Southern Levant	Central Asia	Northern Levant	Northern Mesopotamia	Syrian Desert	Southern Levant	Central Asia
Central European landraces
CIho04087	0.18	0.09	0.05	0.64	0.09	4991.54	3551.41	5049.64	4339.46	2587.05
CIho04095	0.05	0.14	0.05	0.68	0.18	793.72	404.8	848.9	497.35	372.25
CIho06702	0.05	0.09	0.05	0.68	0.23	732.5	454.18	789.59	534.79	482.54
CIho10549	0.14	0.05	0.23	0.45	0.23	90.22	90.03	171.94	58.03	327.13
CIho10550	0.14	0.09	0.18	0.55	0.14	90.22	90.03	171.94	58.03	327.13
CIho13353	0.09	0.18	0.05	0.77	0.05	2112.24	2221.84	1987.68	1967.79	2130.61
CIho14302	0.23	0.09	0.18	0.55	0.09	684.88	237.82	735.89	326.17	366.03
CIho14328	0.05	0.05	0.05	0.68	0.27	880.67	172.38	927.8	382.44	152.72
CIho14333	0.18	0.14	0.14	0.5	0.14	884.81	176.21	932.05	387.52	148.94
CIho14334	0.23	0.05	0.18	0.5	0.14	886.66	177.96	933.95	389.8	147.28
CIho14344	0.14	0.05	0.09	0.68	0.18	878.26	170.22	925.34	379.51	154.95
CIho14345	0.23	0	0.18	0.59	0.09	885.49	176.82	932.75	388.33	148.32
CIho14391	0.14	0	0.09	0.73	0.14	715.23	213.49	764.71	309.1	325.6
CIho14394	0.14	0.05	0.09	0.59	0.23	715.23	213.49	764.71	309.1	325.6
CIho14395	0.09	0.14	0.05	0.59	0.18	715.23	213.49	764.71	309.1	325.6
PI005873	0.14	0.05	0.05	0.82	0.05	2579.32	2612.55	2555.84	1880.47	2806.46
PI035051	0.09	0.09	0	0.77	0.05	2954.33	665.4	2997.19	2158.62	41.55
PI038317	0.05	0.05	0.05	0.91	0	2551.65	2598.95	2605.34	1485.99	2479.19
PI038320	0.23	0.09	0.14	0.59	0.09	2551.65	2598.95	2605.34	1485.99	2479.19
PI038484	0.05	0.05	0.18	0.55	0.27	32.88	57.8	67.89	137.52	392.03
PI038485	0.05	0	0.23	0.55	0.27	32.88	57.8	67.89	137.52	392.03
PI048641	0.09	0.09	0.14	0.59	0.18	1483.94	456.98	1523.03	278.98	421.45
PI057015	0.05	0.09	0.27	0.5	0.18	673.17	291.48	673.52	248.72	273.61
PI057065	0.18	0.18	0	0.68	0.05	2929.56	2976.44	2788.24	1697.35	2968.63
PI057095	0.23	0.05	0.05	0.73	0.05	732.5	454.18	789.59	534.79	482.54
PI057097	0.14	0.09	0.05	0.64	0.18	732.5	454.18	789.59	534.79	482.54
PI057098	0.14	0.09	0	0.64	0.18	732.5	454.18	789.59	534.79	482.54
PI057099	0.14	0.09	0.27	0.5	0.14	732.5	454.18	789.59	534.79	482.54
PI061509	0.14	0.14	0.18	0.5	0.14	684.88	237.82	735.89	326.17	366.03
PI061510	0.14	0.09	0.09	0.64	0.09	684.88	237.82	735.89	326.17	366.03
PI068208	0.18	0.05	0.09	0.59	0.14	884.13	175.6	931.36	386.7	149.56
PI068209	0.18	0.09	0	0.64	0.14	884.58	176.01	931.82	387.25	149.14
PI068226	0.14	0	0.09	0.64	0.14	876	168.24	923.01	376.78	157.08
PI073291	0.27	0.18	0.18	0.41	0.05	715.23	213.49	764.71	309.1	325.6
PI073292	0.18	0.14	0.09	0.59	0.14	715.23	213.49	764.71	309.1	325.6
PI073296	0.05	0.09	0.05	0.59	0.23	882.74	174.31	929.94	385	150.81
PI073297	0.18	0.05	0.14	0.64	0.09	883.55	175.06	930.76	385.99	150.08
PI073301	0.14	0.05	0.18	0.59	0.14	715.23	213.49	764.71	309.1	325.6
PI076281	0	0.09	0.18	0.73	0.09	702.19	251.47	722.31	195.97	261.64
PI078786	0.14	0.05	0.09	0.73	0.09	732.5	454.18	789.59	534.79	482.54
PI086189	0.09	0.09	0	0.77	0.09	2551.65	2598.95	2605.34	1485.99	2479.19
PI094790	0.27	0.05	0.09	0.64	0.09	732.5	454.18	789.59	534.79	482.54
PI094797	0.23	0.09	0.05	0.64	0.09	678.51	223.27	728.98	311.35	367.26
PI094801	0.14	0.05	0.14	0.5	0.27	932.2	871.72	992.9	468.52	850.32
PI094806	0.23	0.09	0.14	0.55	0.14	826.91	431.61	882.42	530.05	370.17
PI094834	0.09	0.14	0	0.77	0.05	1412.28	1460.5	1467.69	366.31	1455.06
PI117347	0.14	0.09	0.14	0.68	0.05	389.19	429.5	350.67	272.03	605.35
PI141423	0.23	0.09	0.14	0.64	0	1081.66	57.31	1138.62	245.32	301.91
PI168367	0.18	0.05	0.18	0.68	0	409.08	442.02	443.07	232.74	712.13
PI178594	0.18	0.14	0	0.55	0.18	136.57	175.96	196.64	376.82	546.27
PI178636	0.14	0	0.14	0.73	0.14	708.48	248.86	730.12	190.54	263.63
PI182373	0.23	0.09	0.18	0.5	0.09	404.74	364.78	464.23	502.41	607.09
PI182659	0.18	0	0.27	0.5	0.18	90.22	90.03	171.94	58.03	327.13
PI182662	0.14	0.05	0.27	0.41	0.23	15.22	24.19	29.41	14.97	95.14
PI182681	0.05	0.23	0.18	0.45	0.18	56.61	65.59	10.02	65.66	104.06
PI182687	0.18	0.09	0.32	0.45	0.05	21.51	23	129.08	73.76	268.96
PI182691	0.18	0.09	0.27	0.41	0.18	33.36	57.97	68	137.9	392.11
PI182693	0.18	0.14	0.18	0.5	0.14	288.75	32.52	338.93	320.56	234.55
PI182694	0.09	0.05	0.23	0.59	0.18	33.36	57.97	68	137.9	392.11
PI184103	0.23	0.14	0.18	0.55	0.05	1653.23	1689.97	1574.5	1021.63	1816.48
PI184112	0.18	0.18	0.14	0.59	0.05	1641.93	1678.3	1568.52	1009.48	1811.92
PI220659	0.23	0.14	0.14	0.59	0.05	2787.82	329.35	2833.05	1693.92	88.62
PI226639	0.09	0.09	0.18	0.59	0.14	1496.66	494.16	1460.34	10.64	653.91
PI227449	0.14	0.05	0.23	0.55	0.14	1638.21	630.24	1598.94	142.79	741.22
PI243581	0.09	0.18	0.05	0.59	0.18	950.06	100.38	989.27	281.08	223.29
PI244785	0.18	0.05	0.18	0.64	0.05	2839.58	393.43	2885.42	1720.89	138.15
PI250861	0.32	0.09	0.09	0.5	0.09	1949.94	549.48	1995.25	1032.21	102.06
PI253313	0.14	0	0.09	0.77	0.05	1853.21	1888.97	1784.35	1220.01	2027.87
PI253938	0.14	0.05	0.32	0.55	0.09	696.77	54.63	750.11	84.76	203.25
PI264251	0.32	0.14	0.09	0.5	0.09	481.28	514.74	514.13	199.87	804.97
PI264864	0.05	0.18	0.05	0.77	0.05	2401.66	2439.2	2305.84	1635.18	2538.95
PI264870	0.32	0.14	0.09	0.5	0.05	261.33	257.18	318.88	477.11	521.76
PI264926	0.23	0.05	0.14	0.64	0	2003.58	2063.73	1889.47	1145.16	2108.89
PI268241	0.09	0	0.27	0.64	0.09	1539.35	529.13	1507.08	45.28	660.64
PI268255	0.09	0.09	0.23	0.64	0.09	1439.22	424.41	1416.88	70.54	578.62
PI268256	0.05	0.09	0.14	0.68	0.18	1439.22	424.41	1416.88	70.54	578.62
PI283397	0.09	0.14	0.09	0.68	0.09	715.23	213.49	764.71	309.1	325.6
PI285118	0.14	0.05	0	0.77	0.14	1867.47	1975.11	1747.75	1728.23	1876.34
PI296185	0.09	0.14	0.09	0.59	0.18	2144.04	1932.64	2059.41	1640.63	2109.23
PI296455	0.14	0.18	0.14	0.59	0.05	2040.42	2147.71	1921.22	1901.74	2047.99
PI327701	0.23	0	0.09	0.64	0.14	937.4	813.99	998.29	557.21	767.14
PI327702	0.27	0	0.09	0.55	0.14	937.4	813.99	998.29	557.21	767.14
PI327704	0.14	0.09	0.05	0.64	0.18	937.4	813.99	998.29	557.21	767.14
PI327708	0.23	0.05	0.09	0.59	0.09	937.4	813.99	998.29	557.21	767.14
PI327709	0.23	0.05	0.09	0.55	0.14	937.4	813.99	998.29	557.21	767.14
PI327738	0.23	0.05	0.09	0.55	0.14	868.51	903.61	927.8	348.32	960.37
PI327764	0.23	0	0.05	0.64	0.14	937.4	813.99	998.29	557.21	767.14
PI327783	0.23	0	0.09	0.64	0.14	937.4	813.99	998.29	557.21	767.14
PI327810	0.23	0.05	0.09	0.55	0.14	855.55	615.73	914.93	699.89	564.53
PI327840	0.14	0.09	0.05	0.64	0.09	767.47	310.08	819.97	406.09	316.55
PI327842	0.14	0.05	0.05	0.64	0.18	767.47	310.08	819.97	406.09	316.55
PI327868	0.18	0.14	0.18	0.59	0	1947.84	556.16	1988.25	1198.75	112.02
PI328171	0.18	0.09	0.23	0.5	0.09	467.5	510.16	514.19	449.58	917.74
PI328336	0.14	0.09	0.09	0.64	0.18	290.13	323.08	321.73	385.61	677.5
PI328637	0.18	0.05	0.05	0.73	0.09	1200.1	1260.43	1062.65	496.9	1261.86
PI328858	0.14	0.14	0	0.73	0.05	2627.62	2661.25	2626.17	1862.92	2879.42
PI328907	0.09	0.14	0.32	0.45	0.14	290.13	323.08	321.73	385.61	677.5
PI328976	0.05	0.09	0	0.77	0.18	2626.78	2736.46	2502.44	2482.56	2644
PI329032	0.23	0.05	0.14	0.55	0.09	1207.96	1261.43	1066.92	459.09	1260.68
PI331895	0.18	0.09	0.14	0.59	0.09	2598.88	408.83	2648.21	1397.31	312.07
PI342136	0.18	0.05	0.09	0.59	0.18	581.82	620.89	523.03	113.81	777.97
PI342139	0.18	0.14	0.09	0.59	0.14	662.53	712.37	582.54	156.04	833.12
PI342198	0.18	0.14	0.05	0.59	0.14	662.53	712.37	582.54	156.04	833.12
PI342219	0.14	0.18	0.18	0.45	0.14	655.46	693.03	611.34	60.66	866.43
PI342270	0.18	0.14	0.18	0.59	0.05	655.86	693.4	612.17	59.87	867.28
PI342283	0.05	0.09	0.32	0.5	0.14	656.26	693.76	613	59.09	868.14
PI342329	0.14	0.18	0.27	0.45	0.05	656.66	694.13	613.84	58.33	868.99
PI342331	0.09	0.23	0.18	0.5	0.09	657.06	694.5	614.67	57.57	869.84
PI344885	0.23	0.09	0.05	0.64	0.09	1616.79	1653.03	1545.62	984.11	1789.71
PI344886	0.23	0.05	0.14	0.64	0	1616.79	1653.03	1545.62	984.11	1789.71
PI344903	0.14	0.05	0.09	0.77	0	1628.59	1662.18	1589.99	998.08	1840.53
PI344920	0.14	0.18	0.09	0.59	0.09	1689.22	1726.28	1605.54	1058.56	1845.94
PI344926	0.18	0.09	0.14	0.64	0.09	1685.54	1722.21	1607.4	1053.72	1849.35
PI344928	0.09	0.09	0.09	0.77	0.05	1685.52	1722.08	1608.8	1053.45	1851.12
PI344930	0.18	0.14	0.18	0.59	0.05	1691.89	1728.27	1617.47	1059.45	1860.35
PI344932	0.09	0.14	0	0.77	0.05	1679.85	1716.3	1604.65	1047.55	1847.4
PI344936	0.09	0.09	0.09	0.77	0	1691.89	1728.27	1617.47	1059.45	1860.35
PI344940	0.23	0.05	0.09	0.68	0.05	1671.24	1707.43	1599.63	1038.49	1843.33
PI344941	0.05	0.09	0.18	0.68	0.09	1671.24	1707.43	1599.63	1038.49	1843.33
PI344942	0.14	0.05	0.09	0.68	0.09	1671.24	1707.43	1599.63	1038.49	1843.33
PI344943	0.14	0.05	0.09	0.73	0.09	1701.77	1737.8	1631.83	1068.8	1875.79
PI344944	0.18	0.09	0.18	0.59	0.05	1644.51	1680.84	1571.6	1011.98	1815.12
PI344956	0.27	0.05	0.14	0.5	0.09	1651.95	1688.69	1573.33	1020.34	1815.34
PI344958	0.09	0.05	0.23	0.68	0.05	1651.95	1688.69	1573.33	1020.34	1815.34
PI349896	0.18	0.05	0.09	0.64	0.09	1628.59	1662.18	1589.99	998.08	1840.53
PI349907	0.05	0.09	0.05	0.77	0.05	1650.82	1686.57	1585.42	1017.61	1830.7
PI350713	0.14	0.09	0.05	0.86	0	2211.35	2244.97	2164.03	1580.21	2411.29
PI350715	0.09	0.05	0.14	0.77	0.05	2225.26	2258.75	2179.22	1594.41	2426.71
PI350725	0.14	0	0.05	0.82	0.05	2425.18	2459.67	2365.69	1792.43	2609.65
PI370782	0.09	0.05	0.05	0.86	0.05	2518.06	2553.15	2450.55	1873.91	2692.19
PI370821	0.09	0.09	0.14	0.77	0	2518.06	2553.15	2450.55	1873.91	2692.19
PI370833	0.18	0.18	0	0.68	0.05	2627.62	2661.25	2626.17	1862.92	2879.42
PI370852	0.23	0.09	0.09	0.68	0.05	2612.01	2647.13	2543.37	1947.08	2784.46
PI370862	0.09	0.05	0.18	0.73	0.05	2428.25	2463.28	2362.19	1795.03	2604.46
PI370867	0.18	0.14	0.14	0.64	0.05	2597.42	2633.23	2520.09	1891.52	2758.69
PI370869	0.09	0.14	0.09	0.68	0.09	2597.42	2633.23	2520.09	1891.52	2758.69
PI370963	0.27	0.05	0.14	0.55	0.09	2588.84	2624.59	2512.5	1889.2	2751.43
PI370966	0.05	0.18	0.18	0.68	0	2584.02	2619.7	2508.54	1889.4	2747.73
PI370983	0.09	0.09	0.14	0.73	0.05	2612.01	2647.13	2543.37	1947.08	2784.46
PI370994	0.14	0.09	0.14	0.64	0.14	2578.46	2614.06	2504.09	1890.27	2743.63
PI371017	0.09	0.05	0.09	0.82	0.09	2577.23	2612.83	2502.91	1889.47	2742.47
PI371056	0.05	0.18	0.05	0.73	0.05	2636.36	2672.3	2557.22	1915.56	2795.16
PI371069	0.14	0.18	0.14	0.5	0.09	2604.68	2640.67	2525.08	1886.36	2762.96
PI371079	0.14	0.09	0.14	0.64	0.14	2597.07	2632.85	2520.2	1893.52	2758.94
PI371100	0.05	0.14	0.18	0.68	0	2588.84	2624.59	2512.5	1889.2	2751.43
PI371102	0.05	0	0.09	0.82	0.18	2588.84	2624.59	2512.5	1889.2	2751.43
PI371105	0.09	0.14	0.14	0.68	0.05	2589.3	2625.02	2513.16	1890.62	2752.15
PI371111	0.05	0.18	0.09	0.73	0.05	2636.75	2672.77	2556.5	1910.35	2794.09
PI371149	0.09	0.18	0	0.77	0.05	2625.9	2661.99	2544.92	1897.46	2782.31
PI371156	0.18	0.18	0.09	0.59	0.05	2621.76	2657.75	2542.02	1900.13	2779.81
PI371172	0.09	0.09	0.14	0.73	0.05	2620.08	2656.09	2540.18	1897.89	2777.92
PI371196	0.09	0.14	0.09	0.73	0.05	2595.5	2631.49	2516	1879.08	2753.94
PI371217	0.05	0.05	0.09	0.86	0.09	2604.68	2640.67	2525.08	1886.36	2762.96
PI371245	0.09	0.14	0.05	0.77	0.05	2499.98	2535.05	2432.79	1860.51	2674.57
PI371248	0.14	0.09	0.05	0.77	0.05	2502.57	2537.69	2434.79	1859.71	2676.4
PI371275	0.09	0.09	0.05	0.86	0	2524.84	2559.96	2456.8	1876.91	2698.28
PI371298	0.05	0.23	0.05	0.68	0.09	2633.87	2669.8	2554.82	1913.86	2792.79
PI371320	0.09	0.09	0.09	0.68	0.14	2555.54	2590.79	2485.75	1893.8	2726.66
PI371323	0.14	0.14	0.09	0.68	0.05	2540.07	2575.35	2469.99	1879.42	2710.86
PI371327	0.09	0.14	0	0.82	0.05	2512.68	2547.9	2443.52	1861.2	2684.72
PI371338	0.18	0.14	0.05	0.59	0.14	2540.29	2575.6	2469.73	1877.25	2710.47
PI371377	0.09	0.09	0.05	0.86	0.05	2449.03	2483.95	2384.18	1815.88	2626.72
PI371384	0.18	0.18	0.05	0.64	0.09	2437.22	2471.87	2375.64	1804.28	2619.05
PI371390	0.14	0.05	0.09	0.82	0	2444.11	2478.97	2379.99	1811	2622.72
PI371392	0.23	0.14	0.05	0.59	0.09	2444.11	2478.97	2379.99	1811	2622.72
PI371441	0.14	0.14	0.14	0.68	0.05	2486.53	2521.69	2418.27	1844.04	2659.79
PI371477	0.14	0.14	0.05	0.68	0.09	2498.2	2533.42	2429.19	1849.95	2670.47
PI371490	0.05	0.14	0.09	0.68	0.14	2525.02	2560.18	2456.51	1874.69	2697.85
PI372077	0.23	0.09	0	0.73	0.05	737.01	320.54	790.44	411.68	358.16
PI374413	0.14	0.09	0.18	0.59	0.09	1407.66	1444.78	1329.01	777.48	1572.61
PI374420	0.14	0.05	0.14	0.68	0.05	1819.2	1855.21	1747.68	1186.2	1990.67
PI374421	0.14	0	0.09	0.77	0.05	1819.2	1855.21	1747.68	1186.2	1990.67
PI374423	0.14	0.05	0.09	0.73	0.09	1791.53	1827.22	1724.51	1158.29	1968.75
PI374424	0.23	0.14	0	0.68	0.05	1691.89	1728.27	1617.47	1059.45	1860.35
PI374429	0.18	0.05	0.05	0.73	0.09	1544.02	1579.96	1478.34	910.95	1724.11
PI378218	0.23	0.09	0.18	0.55	0.05	1666.08	1700.83	1612.95	1033.16	1860.77
PI420923	0.23	0	0.23	0.45	0.18	98.48	206.1	33.85	8.22	162.62
PI422233	0.14	0.09	0.18	0.64	0.05	1993	1988.85	1893.64	1776.03	1973.41
PI429360	0.23	0.05	0.18	0.55	0.09	934.27	205.53	983.18	230.02	39.34
PI467375	0.23	0.05	0.05	0.77	0.05	3425.84	3460.97	3352.24	2646.2	3590.19
PI467486	0.18	0.05	0.09	0.64	0.09	2197.8	2230.69	2163.15	1570.21	2412.8
PI467625	0.09	0.05	0	0.82	0.05	3063.99	3110.08	3115.62	1997.46	3022.08
PI467657	0.09	0.14	0.05	0.68	0.09	3371.15	3404.34	3339.77	2634.63	3588.07
PI494169	0.14	0.05	0.23	0.55	0.18	773.66	91.99	812.89	156.28	240.11
PI494175	0.14	0.05	0.27	0.55	0.14	1067.42	49.65	1082.8	134.71	428.09
PI564603	0.18	0.05	0.18	0.5	0.18	64.79	85.6	20.78	64.28	103.62
PI564607	0.23	0.14	0.14	0.45	0.14	29.23	49.47	15.32	32.01	79.48
PI564613	0.14	0.05	0.27	0.45	0.18	256.31	25.29	304.84	308	270.25
PI564614	0.09	0	0.23	0.55	0.23	251.21	26.45	298.2	312.42	281.09
PI564616	0.09	0.05	0.18	0.68	0.14	271.61	9.44	319.16	323.58	261.6
PI564620	0.14	0.09	0.18	0.5	0.14	217.03	38.59	264.16	290.03	309.8
PI564621	0.18	0	0.27	0.41	0.27	8.66	20.67	118.03	61.57	262.81
PI564622	0.14	0.09	0.23	0.5	0.14	17.59	15.81	119.03	67.29	252.63
PI564641	0.18	0.14	0.14	0.5	0.14	44.07	19.55	79.24	34.92	234.34
PI564644	0.09	0.09	0.14	0.5	0.27	90.22	90.03	171.94	58.03	327.13
PI573610	0.14	0.14	0.09	0.64	0.09	715.23	213.49	764.71	309.1	325.6
PI573659	0.05	0.09	0.23	0.59	0.18	770.77	589.06	830.58	664.72	599.96
PI573660	0.09	0.18	0.27	0.36	0.23	780.6	580.79	840.17	658.39	582.45
PI573661	0.09	0.09	0.14	0.59	0.23	781.42	580.34	840.97	658.09	581.27
PI573662	0.09	0.09	0.14	0.55	0.27	781.26	582.99	840.86	660.51	584.54
PI573663	0.14	0.05	0.27	0.55	0.14	767.89	582.9	827.62	658.66	594.93
PI573668	0.09	0.14	0.09	0.55	0.23	778	584.8	837.67	661.75	589.27
PI573675	0.14	0.09	0.23	0.55	0.14	767.89	582.9	827.62	658.66	594.93
PI573682	0.23	0.09	0.14	0.45	0.18	877.35	492.6	933.81	600.92	402.77
PI573687	0.18	0.14	0.09	0.5	0.18	861.86	468.08	917.95	575.22	385.99
PI573702	0.14	0.09	0.18	0.5	0.18	804.89	429.07	860.56	521.21	386.19
PI573703	0.27	0.09	0.05	0.5	0.14	679.89	439.42	737.11	512.99	513.17
PI584785	0	0.09	0.23	0.64	0.18	673.17	291.48	673.52	248.72	273.61
PI584962	0.14	0.14	0.05	0.73	0.05	7503.82	5105.73	7549.04	6550.6	4395.42
PI584973	0.09	0.09	0.05	0.77	0.05	4073.65	1807.15	4120.38	3315.38	962.93
Asian landraces
CIho01458	0.05	0.14	0	0.73	0.14	708.48	248.86	730.12	190.54	263.63
CIho01461	0.14	0.14	0	0.73	0.05	708.48	248.86	730.12	190.54	263.63
CIho01468	0.14	0.05	0.09	0.59	0.18	708.48	248.86	730.12	190.54	263.63
CIho02266	0.18	0.09	0.09	0.55	0.18	2562.75	349.86	2603.88	1769.57	30.26
CIho02337	0.09	0.05	0.14	0.73	0.05	673.17	291.48	673.52	248.72	273.61
CIho02339	0.23	0.09	0.05	0.55	0.14	673.17	291.48	673.52	248.72	273.61
CIho03826	0.09	0.14	0.05	0.59	0.18	3307.84	827.47	3352.48	2181.8	516.94
CIho03853	0.14	0.05	0.05	0.68	0.14	3345.35	863.23	3389.81	2221.8	553.06
CIho03865	0.14	0.09	0.05	0.59	0.23	3345.35	863.23	3389.81	2221.8	553.06
CIho03886	0.09	0.14	0	0.68	0.14	3365.07	882.51	3409.48	2241.38	572.48
CIho04049	0.05	0.14	0.05	0.64	0.27	4862.17	2756.96	4913.34	4258.74	1830.51
CIho04050	0.09	0.09	0.09	0.59	0.27	4782.02	2659.09	4832.78	4162.08	1737.93
CIho04056	0.05	0.36	0.05	0.64	0.05	5520.31	3400.03	5571.92	4906.38	2489.35
CIho04063	0.14	0.23	0	0.64	0.09	4862.17	2756.96	4913.34	4258.74	1830.51
CIho04064	0.09	0.23	0	0.68	0.14	4862.17	2756.96	4913.34	4258.74	1830.51
CIho04069	0.09	0.23	0	0.68	0.14	4857.78	2748.33	4908.86	4250.52	1823.36
CIho04074	0.14	0.18	0.05	0.64	0.05	4862.17	2756.96	4913.34	4258.74	1830.51
CIho04083	0.05	0.27	0.09	0.68	0.05	4865.31	2761.49	4916.5	4263.15	1834.59
CIho04088	0.14	0.14	0.09	0.68	0.05	4991.54	3551.41	5049.64	4339.46	2587.05
CIho04144	0.05	0.14	0	0.73	0.18	2766.79	314.53	2812.18	1670.48	102.19
CIho04159	0.05	0.18	0.05	0.41	0.45	2805.68	370.39	2851.76	1683.5	145.89
CIho04176	0.05	0.18	0	0.73	0.14	2690.96	249.46	2736.38	1603.36	134.03
CIho04184	0.14	0.09	0.14	0.5	0.27	2841.74	356.77	2885.49	1786.86	48.17
CIho04188	0.09	0.09	0	0.82	0.09	2838.3	391.86	2884.13	1720.2	136.77
CIho05023	0.14	0.09	0.05	0.64	0.14	4219.07	2153.03	4218.28	2756.47	1529.73
CIho06601	0.14	0.14	0.05	0.73	0.09	2907.17	435.26	2952.04	1810.6	131.42
CIho06950	0.05	0.18	0.05	0.64	0.23	1483.94	456.98	1523.03	278.98	421.45
CIho06952	0.14	0.14	0.05	0.45	0.36	1336.76	310.7	1387.47	315.08	317.02
CIho11688	0.09	0.14	0	0.73	0.09	2725.39	286.6	2771.04	1626.06	133.72
CIho11757	0.05	0.23	0.05	0.59	0.23	8617.13	6466.04	8670.05	7971.66	5593.04
CIho14151	0.05	0.09	0.05	0.73	0.14	5520.31	3400.03	5571.92	4906.38	2489.35
CIho14158	0.09	0.05	0	0.68	0.18	5520.31	3400.03	5571.92	4906.38	2489.35
CIho14216	0.05	0.27	0.05	0.73	0.05	5520.31	3400.03	5571.92	4906.38	2489.35
CIho14219	0.05	0.14	0.05	0.64	0.27	5520.31	3400.03	5571.92	4906.38	2489.35
CIho14222	0.09	0.18	0.05	0.59	0.14	5520.31	3400.03	5571.92	4906.38	2489.35
CIho14228	0.09	0.09	0	0.73	0.14	5520.31	3400.03	5571.92	4906.38	2489.35
CIho14234	0.18	0.14	0.09	0.55	0.14	5520.31	3400.03	5571.92	4906.38	2489.35
CIho14239	0.14	0.14	0.09	0.5	0.27	5520.31	3400.03	5571.92	4906.38	2489.35
CIho14250	0.05	0.14	0.14	0.59	0.23	2906.93	426.81	2948.52	1908.5	154.83
CIho14255	0.14	0.18	0	0.68	0.09	2835	365	2879.84	1747.59	75.48
CIho14258	0.09	0.14	0.05	0.64	0.23	2336.06	767.98	2390.59	986.55	428.43
CIho14260	0.23	0.09	0.05	0.5	0.27	2243.91	497.69	2294.31	1058.49	116.83
CIho14268	0.09	0.09	0.09	0.59	0.23	6626.32	4380.12	6676.17	5881.75	3541.23
CIho14291	0.14	0.09	0.05	0.5	0.36	6053.74	3585.7	6093.93	4979.37	3012.78
CIho14326	0.09	0.09	0.14	0.59	0.14	880.1	171.87	927.22	381.75	153.25
CIho14327	0.05	0.09	0.05	0.45	0.41	878.72	170.62	925.8	380.06	154.52
CIho14332	0.18	0.09	0.09	0.45	0.27	885.51	176.88	932.77	388.39	148.31
CIho14341	0.09	0.14	0.05	0.59	0.23	881.94	173.58	929.11	384.02	151.55
CIho14401	0.14	0.18	0.05	0.55	0.23	5964.29	3503.96	6012.06	4673.08	3193.28
PI024497	0.05	0.09	0.05	0.55	0.41	2162.75	332.89	2204.46	1300.29	208.42
PI029004	0.05	0.18	0.14	0.41	0.36	2133.36	361.45	2175.09	1278.73	202.9
PI030842	0.05	0.18	0.05	0.77	0.05	4150.58	1758.39	4200.78	2837.27	1390.79
PI038305	0.05	0.18	0.09	0.27	0.55	2551.65	2598.95	2605.34	1485.99	2479.19
PI038310	0.09	0.14	0.05	0.41	0.41	2551.65	2598.95	2605.34	1485.99	2479.19
PI039368	0.14	0.14	0.05	0.59	0.18	4653.18	2229.82	4702.59	3347.07	1900.65
PI047541	0.09	0.18	0	0.68	0.09	1483.94	456.98	1523.03	278.98	421.45
PI054915	0.18	0.05	0.05	0.55	0.32	3584.78	3627.84	3631.62	2536.7	3652.14
PI057089	0.09	0.09	0.14	0.68	0.05	6927.6	4501.34	6971.11	5931.34	3831.34
PI057106	0.05	0.09	0.14	0.55	0.27	732.5	454.18	789.59	534.79	482.54
PI057296	0.05	0.14	0.09	0.5	0.32	7063.86	4927.33	7116.29	6435.5	4038.4
PI057958	0.05	0.18	0.05	0.59	0.23	3286.9	894.03	3335.67	2045.11	603.05
PI060205	0.23	0.05	0.14	0.55	0.09	3924.71	1450.88	3970.42	2733.72	1140.21
PI060679	0	0.18	0.05	0.73	0.09	349.26	491.87	410.73	353.58	517.01
PI061576	0.05	0.18	0.09	0.59	0.18	5520.31	3400.03	5571.92	4906.38	2489.35
PI061589	0.09	0.14	0.05	0.5	0.36	5520.31	3400.03	5571.92	4906.38	2489.35
PI064022	0.09	0.09	0.05	0.59	0.32	2747.25	593.05	2791.22	2027.79	69.42
PI068187	0	0.09	0.05	0.73	0.23	885.96	177.3	933.24	388.94	147.9
PI068189	0.09	0.09	0.14	0.5	0.27	885.74	177.1	933.01	388.67	148.1
PI068193	0.09	0.09	0	0.55	0.36	885.72	177.04	932.99	388.62	148.11
PI068218	0.09	0.05	0.05	0.5	0.41	886.42	177.7	933.7	389.48	147.49
PI073303	0.05	0.23	0	0.68	0.09	886.43	177.74	933.71	389.51	147.49
PI076284	0.05	0.18	0	0.73	0.09	702.19	251.47	722.31	195.97	261.64
PI076285	0.09	0.14	0.05	0.73	0.14	702.19	251.47	722.31	195.97	261.64
PI076286	0.05	0.09	0.05	0.77	0.14	702.19	251.47	722.31	195.97	261.64
PI076290	0	0.14	0.05	0.64	0.27	702.19	251.47	722.31	195.97	261.64
PI076291	0	0.23	0	0.68	0.18	702.19	251.47	722.31	195.97	261.64
PI076294	0	0.18	0.09	0.59	0.23	702.19	251.47	722.31	195.97	261.64
PI076296	0.09	0.18	0	0.68	0.14	702.19	251.47	722.31	195.97	261.64
PI076514	0	0.14	0	0.59	0.41	1024.89	500.66	1080.22	674.22	334.76
PI080937	0.14	0.18	0.09	0.5	0.23	8539.05	6375.18	8591.69	7879.98	5506.93
PI080938	0.09	0.23	0.14	0.5	0.14	8441.83	6292.54	8494.71	7798.6	5417.83
PI083794	0.09	0.09	0	0.73	0.14	7534.39	5390.2	7586.94	6897.79	4507.75
PI084311	0.14	0.18	0.09	0.41	0.32	1994.23	729.13	2039.47	1353.52	423.26
PI084312	0	0.23	0.14	0.45	0.32	1982.75	887.84	2031.14	1383.7	528.26
PI084313	0.18	0.09	0.09	0.36	0.41	1982.75	887.84	2031.14	1383.7	528.26
PI084314	0	0.23	0.14	0.45	0.32	2018.11	736.11	2063.81	1382.21	457.93
PI086185	0.09	0.14	0.14	0.59	0.09	2551.65	2598.95	2605.34	1485.99	2479.19
PI087180	0.05	0.09	0	0.64	0.32	7701.22	5449.3	7751.53	6945.53	4619.7
PI087752	0.27	0.14	0.05	0.55	0.14	7602.31	5353.8	7652.65	6851.04	4521.74
PI087754	0.14	0.05	0.05	0.64	0.23	7681.28	5420.92	7731.36	6915.66	4596.19
PI087757	0.18	0.05	0.09	0.55	0.27	7681.28	5420.92	7731.36	6915.66	4596.19
PI087763	0.14	0.05	0.09	0.59	0.23	7681.28	5420.92	7731.36	6915.66	4596.19
PI087765	0.09	0.14	0	0.68	0.18	7681.28	5420.92	7731.36	6915.66	4596.19
PI087767	0.18	0.05	0.09	0.68	0.09	7681.28	5420.92	7731.36	6915.66	4596.19
PI087778	0.14	0.09	0.05	0.59	0.23	7772.23	5513.76	7822.41	7008.45	4688.33
PI087780	0.09	0.14	0	0.55	0.32	7381.33	5178.95	7432.63	6683.05	4321.18
PI087782	0.14	0.05	0.05	0.77	0.09	7381.33	5178.95	7432.63	6683.05	4321.18
PI087795	0.14	0.14	0.05	0.55	0.23	7681.28	5420.92	7731.36	6915.66	4596.19
PI087800	0.09	0.09	0	0.77	0.14	7761.71	5524.82	7812.42	7023.32	4687.07
PI087815	0.05	0.14	0.05	0.64	0.23	7761.71	5524.82	7812.42	7023.32	4687.07
PI087835	0.09	0.14	0.05	0.55	0.27	7520.71	5410.5	7573.84	6918.76	4515.15
PI087836	0.14	0.09	0	0.73	0.14	7381.33	5178.95	7432.63	6683.05	4321.18
PI087838	0.09	0	0.05	0.77	0.14	7381.33	5178.95	7432.63	6683.05	4321.18
PI087839	0.09	0.18	0.05	0.64	0.18	7381.33	5178.95	7432.63	6683.05	4321.18
PI087842	0.14	0.14	0.09	0.5	0.27	7526.08	5329.31	7577.58	6833.56	4469.73
PI087844	0.18	0.14	0.09	0.64	0.05	7428.27	5269.29	7480.48	6776.4	4392.15
PI094853	0.09	0.05	0.09	0.64	0.18	1130.53	316.55	1176.38	546.8	99.64
PI094856	0.14	0.09	0.09	0.5	0.32	732.5	454.18	789.59	534.79	482.54
PI125321	0.09	0.18	0.05	0.68	0.14	2598.88	408.83	2648.21	1397.31	312.07
PI134636	0.14	0.14	0	0.73	0.14	2860.02	414.71	2905.95	1736.27	152.3
PI135758	0.09	0.14	0.09	0.5	0.32	2561.46	102.46	2605.71	1529.91	148.53
PI135761	0.05	0.14	0.14	0.64	0.18	2479.06	241.49	2526.19	1367.19	191.49
PI138698	0.09	0.05	0.05	0.73	0.14	2010.4	994.66	1966.16	514.71	963.18
PI138699	0.05	0.09	0.09	0.64	0.23	1916.39	889.3	1939.28	514.03	658.81
PI138706	0.09	0.18	0.09	0.64	0.05	1952.22	925.52	1980.85	560.16	619.23
PI138709	0.14	0.09	0.09	0.68	0.14	2085.9	1056.46	2091.61	640.04	686.88
PI138710	0.05	0.05	0.14	0.64	0.14	1483.94	456.98	1523.03	278.98	421.45
PI138711	0.18	0.05	0.05	0.55	0.32	1483.94	456.98	1523.03	278.98	421.45
PI138722	0.14	0.09	0	0.64	0.27	1516.3	485	1524.76	177.58	518
PI138726	0.09	0.05	0.09	0.68	0.14	1638.21	630.24	1598.94	142.79	741.22
PI140277	0.09	0.09	0.05	0.68	0.14	2598.88	408.83	2648.21	1397.31	312.07
PI140278	0.09	0.14	0	0.82	0.05	2710.29	279.15	2756.08	1608.44	147.44
PI164385	0.05	0	0.05	0.77	0.14	3596.82	1209.72	3646.4	2317.62	861.39
PI164744	0	0.18	0.14	0.64	0.14	4370.1	2547.81	4315.36	2874.78	1864.09
PI165883	0.18	0.14	0.05	0.64	0.09	3891.12	1447.74	3938.88	2647.86	1140.29
PI166058	0.05	0.18	0.09	0.68	0.14	4150.58	1758.39	4200.78	2837.27	1390.79
PI166060	0.05	0.09	0.05	0.77	0.09	4150.58	1758.39	4200.78	2837.27	1390.79
PI166078	0.14	0.18	0.05	0.64	0.09	3891.12	1447.74	3938.88	2647.86	1140.29
PI176004	0.09	0.09	0	0.73	0.14	3975.97	1529.46	4023.65	2731.7	1221.2
PI176021	0.09	0.09	0.18	0.64	0.14	3923.23	1486.82	3971.38	2668.84	1180.45
PI176035	0.05	0.09	0.05	0.73	0.14	3923.23	1486.82	3971.38	2668.84	1180.45
PI176042	0.14	0.23	0	0.68	0.05	3923.23	1486.82	3971.38	2668.84	1180.45
PI176061	0	0.18	0.09	0.73	0.14	3923.23	1486.82	3971.38	2668.84	1180.45
PI176071	0.09	0.14	0	0.77	0.09	4406.08	1963.73	4454.34	3133.49	1654.99
PI176112	0	0.18	0.05	0.64	0.23	3809.75	1371.56	3857.69	2565.23	1065.46
PI176113	0.05	0.09	0	0.77	0.18	3821.44	1379.01	3869.18	2581.6	1072.04
PI176118	0.05	0.18	0	0.73	0.09	3821.44	1379.01	3869.18	2581.6	1072.04
PI176129	0.05	0.18	0.05	0.68	0.18	3821.44	1379.01	3869.18	2581.6	1072.04
PI176144	0.14	0.18	0.05	0.64	0.14	3821.44	1379.01	3869.18	2581.6	1072.04
PI176162	0.05	0.14	0.05	0.68	0.18	3821.44	1379.01	3869.18	2581.6	1072.04
PI178637	0.05	0.09	0.05	0.68	0.23	708.48	248.86	730.12	190.54	263.63
PI181102	0.05	0.18	0.05	0.68	0.05	3594.88	1125.9	3640.78	2415.25	815.55
PI181108	0.05	0.09	0.14	0.68	0.14	3563.75	1476.11	3593.95	2139.05	837.56
PI181113	0.09	0.09	0.05	0.68	0.14	3583.26	1554.2	3599.8	2140.34	893.18
PI182602	0.14	0.05	0.05	0.55	0.32	8417.45	6306.38	8470.99	7814.21	5417.25
PI182726	0.14	0.23	0.05	0.59	0.09	637.02	222.36	687.74	300.88	408.26
PI186125	0.14	0.05	0.05	0.73	0.14	7627.91	5394.76	7678.64	6894.34	4554.27
PI186130	0.14	0.14	0.18	0.55	0.14	7627.91	5394.76	7678.64	6894.34	4554.27
PI186134	0.14	0.05	0.09	0.59	0.27	7627.91	5394.76	7678.64	6894.34	4554.27
PI190271	0.14	0.18	0.05	0.55	0.23	8255.83	6029.57	8307.02	7527.9	5188.67
PI190786	0	0.09	0	0.77	0.14	7420.49	5250.28	7472.48	6756.8	4377.9
PI190787	0.14	0.14	0.05	0.45	0.32	7420.49	5250.28	7472.48	6756.8	4377.9
PI190852	0.18	0.09	0.05	0.64	0.14	7627.91	5394.76	7678.64	6894.34	4554.27
PI198734	0.09	0.14	0	0.68	0.23	2798.08	424.32	2845.68	1629.51	250.38
PI217948	0.09	0.14	0.05	0.73	0.09	2938.15	502.1	2984.64	1789.64	228.9
PI220660	0.05	0.09	0.05	0.5	0.41	2794.15	310.68	2838.01	1741.47	0
PI223446	0.05	0.09	0.05	0.5	0.45	2906.43	432.93	2947.51	1923.17	142.51
PI223509	0.09	0.09	0.05	0.64	0.23	2955.01	495.03	3000.6	1831.97	198.46
PI223879	0	0.09	0.09	0.68	0.27	2855.31	367.69	2898.54	1814.29	73.07
PI225136	0.05	0.27	0.14	0.32	0.36	1483.94	456.98	1523.03	278.98	421.45
PI243587	0.09	0.27	0	0.59	0.18	1135.36	304.89	1185.17	433.17	82.53
PI243588	0.14	0.09	0	0.64	0.18	1916.39	889.3	1939.28	514.03	658.81
PI243607	0.05	0.18	0.05	0.5	0.36	1781.97	719.84	1827.98	908.87	72.6
PI243609	0.09	0.14	0.05	0.68	0.14	1736.78	751.44	1779.54	1002	90.43
PI244041	0.14	0.05	0	0.82	0.09	2133.71	2140.4	2031.6	1917.63	2116.94
PI244791	0.09	0.09	0.05	0.73	0.14	2825.96	361.16	2871.02	1732.5	84.75
PI244807	0.14	0.14	0.09	0.5	0.23	1489.51	661.7	1534.55	780.13	179.24
PI244823	0.05	0.32	0.05	0.59	0.14	3318.27	833.37	3360.08	2271.93	541.23
PI244826	0.14	0.09	0.05	0.64	0.09	3389.88	902.08	3432.55	2313.26	600.76
PI250365	0.05	0.18	0.05	0.73	0.05	3067.45	840.83	3119.11	1755.44	299.92
PI250366	0.05	0.27	0.05	0.64	0.09	3289.72	822.84	3335.45	2133.84	513.73
PI250775	0.14	0.14	0.05	0.59	0.18	2620.34	563.77	2671.81	1346.8	184.36
PI250778	0.09	0.09	0.09	0.77	0.09	2620.34	563.77	2671.81	1346.8	184.36
PI268250	0.14	0.05	0.05	0.64	0.18	963.84	86.96	979.63	207.69	401.48
PI269912	0.05	0.18	0.05	0.59	0.18	3056.63	569.45	3099.1	2015.54	277.14
PI289811	0.09	0.14	0.05	0.68	0.14	1069.28	76.59	1074.87	110.49	456.41
PI296192	0.09	0.14	0.05	0.45	0.41	2916.32	530.26	2956.73	2037.55	149.8
PI327830	0	0.09	0.05	0.64	0.32	1971.4	633.34	2013.6	1300.9	285.51
PI327833	0	0.14	0.05	0.55	0.32	2301.39	583.09	2346.31	1652.14	290.69
PI327837	0.14	0.09	0.05	0.59	0.27	728.93	190.98	777.05	290.23	305.84
PI327849	0.05	0.05	0.09	0.55	0.36	1969.82	621.71	2011.58	1295.62	266.42
PI327854	0.05	0.05	0.09	0.5	0.45	1971.59	621.59	2013.4	1297.74	269.19
PI327857	0.09	0	0.14	0.59	0.27	1948.27	555.74	1988.68	1199.03	112.43
PI327858	0.14	0.09	0.14	0.45	0.32	1978.5	617.98	2020.37	1305.09	275.43
PI327860	0	0.14	0.05	0.45	0.45	1980.27	617.9	2022.18	1307.21	278.21
PI327862	0.05	0.05	0.05	0.5	0.45	2563.67	348.8	2604.77	1769.48	28.73
PI327863	0.09	0.05	0.05	0.73	0.14	2563.67	348.8	2604.77	1769.48	28.73
PI327864	0.05	0.14	0.09	0.55	0.32	2346.79	363.45	2387.98	1604.8	166.52
PI327866	0.09	0.05	0.09	0.68	0.23	715.23	213.49	764.71	309.1	325.6
PI327869	0.14	0.14	0.05	0.41	0.41	1981.16	617.87	2023.09	1308.27	279.6
PI327870	0.09	0.18	0.05	0.64	0.09	1982.08	618.5	2024.06	1309.57	281.95
PI327882	0.05	0.23	0.14	0.64	0.09	1982.96	618.48	2024.97	1310.63	283.34
PI328728	0.05	0.09	0.14	0.5	0.36	2598.88	408.83	2648.21	1397.31	312.07
PI366439	0	0.18	0.14	0.55	0.27	2535.59	235.78	2582.5	1422.07	211.24
PI366450	0.14	0.23	0.05	0.36	0.36	2287	311.79	2334.25	1205.66	13.04
PI366453	0.27	0.09	0.05	0.41	0.27	2240.62	451.77	2290.17	1086.77	65.18
PI366478	0	0.05	0.05	0.59	0.41	2673.34	187.58	2715.84	1679.22	114.23
PI410444	0.05	0.09	0	0.86	0.05	3254.04	766.43	3297.33	2171.09	461.31
PI410451	0.14	0.14	0.09	0.55	0.18	3300.79	818.87	3342.13	2268.83	532.68
PI410456	0.05	0.09	0.05	0.82	0.05	3155.05	669.92	3197	2119.27	381.42
PI410464	0.18	0.14	0.05	0.64	0.09	3166.54	683.96	3208.1	2141.02	401.08
PI410465	0.09	0.09	0	0.77	0.09	3173.03	688.63	3214.84	2139.47	401.37
PI410471	0.14	0.09	0.05	0.64	0.14	3135.6	649.79	3177.69	2097.61	359.99
PI410475	0.05	0.09	0.05	0.68	0.23	3130.09	644.08	3172.22	2091.35	353.84
PI410478	0.23	0.09	0	0.64	0.14	3204.9	721.13	3246.59	2171.86	434.23
PI410481	0.09	0.14	0	0.73	0.09	3240.88	755.39	3282.84	2196.76	463.52
PI410483	0.09	0.18	0	0.82	0.05	3313.98	826.18	3356.67	2242.93	525.38
PI410507	0.05	0.14	0	0.73	0.14	3411.77	923.96	3454.45	2333.36	622.46
PI410509	0.05	0.09	0	0.82	0.09	3434.56	946.7	3477.28	2353.01	644.68
PI410516	0.09	0.23	0	0.64	0.18	3425.6	937.67	3468.43	2341.73	634.97
PI410520	0.09	0.14	0	0.68	0.18	3417.94	930.06	3460.7	2336.78	627.92
PI410522	0.14	0.09	0	0.73	0.09	3403.11	915.37	3445.74	2326.71	614.29
PI410525	0	0.09	0.05	0.73	0.23	3047.02	559.18	3089.8	1997.82	262.08
PI429314	0.09	0.14	0.05	0.68	0.14	1992.1	1978.9	1893.45	1763.36	1971.71
PI429504	0.05	0.14	0.05	0.73	0.09	4717.52	2264.21	4765.31	3448.42	1954.1
PI429519	0.05	0.09	0.05	0.73	0.09	4707	2253.89	4754.79	3437.95	1943.81
PI429521	0.09	0.09	0.05	0.77	0.05	4738.69	2281.57	4786.23	3475.17	1971.21
PI429526	0.05	0.14	0.09	0.68	0.14	4719.17	2262.31	4766.71	3455.89	1951.98
PI429533	0.09	0.14	0.05	0.77	0.05	4715.15	2256.79	4762.58	3454.64	1946.38
PI429546	0.05	0.09	0.09	0.77	0.09	4689.38	2234.56	4737.05	3423.79	1924.36
PI429594	0.09	0.14	0.05	0.73	0.09	4644.39	2190.58	4692.11	3378.86	1880.48
PI429883	0.09	0.18	0	0.68	0.14	3460.68	975.57	3504.72	2340.61	666.75
PI429947	0.09	0.27	0.05	0.64	0.09	3599.36	1141.22	3646	2399.38	832.4
PI429995	0.14	0.23	0.05	0.55	0.14	3996.73	1554.73	4044.67	2744.99	1247.09
PI513166	0.09	0.23	0.05	0.59	0.14	3239.85	887.43	3289.58	1973.42	522.5
PI513167	0.05	0.23	0.09	0.68	0.09	3267.06	928.67	3317.2	1987.57	532.64
PI513169	0.18	0.14	0.05	0.64	0.09	3420.4	1013.67	3469.02	2175.57	721.68
PI513195	0.23	0.09	0.09	0.55	0.14	2739.05	1286.1	2714.18	1253.72	653.59
PI513197	0.18	0.09	0.09	0.64	0.14	2601.99	1270.16	2573.74	1113.92	695.89
PI513200	0.09	0.05	0.09	0.64	0.27	2750.2	910.89	2792.56	1353.21	236.3
PI513205	0.14	0.09	0.05	0.68	0.18	2780.97	692.94	2833.24	1468.64	28.92
PI513226	0.14	0	0.05	0.77	0.09	3318.27	833.37	3360.08	2271.93	541.23
PI559494	0.09	0.23	0.05	0.64	0.09	4193.82	1744.67	4241.53	2941.15	1435.54
PI559501	0.14	0.14	0.05	0.64	0.09	4207.14	1758.21	4254.88	2953.47	1449.07
PI559516	0.05	0.14	0.09	0.77	0.05	4406.08	1963.73	4454.34	3133.49	1654.99
PI559518	0.09	0.14	0.14	0.59	0.09	4406.08	1963.73	4454.34	3133.49	1654.99
PI559519	0.05	0.09	0.05	0.77	0.05	4406.08	1963.73	4454.34	3133.49	1654.99
PI564595	0.09	0.14	0.05	0.73	0.05	4925.12	2458.86	4972.01	3672.58	2148.17
PI564627	0.09	0.05	0.05	0.73	0.14	2750.61	686.4	2803	1436.72	33.77
PI564661	0.18	0	0.14	0.55	0.27	2320.12	1403.31	2272.84	914.36	1236.64
PI564664	0.14	0.09	0.14	0.45	0.32	2251.4	1347.53	2205.4	860.38	1276.15
PI564669	0.18	0	0.18	0.41	0.36	2328.97	1418.01	2282.78	929.42	1249.1
PI564678	0	0.23	0.05	0.68	0.14	161.71	66.21	222.16	168.45	348.87
PI573760	0.05	0.14	0	0.82	0.09	4663.39	2205.62	4710.84	3403.79	1895.27
PI573786	0	0.09	0	0.86	0.05	4619.47	2170.35	4667.47	3347.57	1860.65
PI573792	0.09	0.14	0	0.73	0.05	4619.47	2170.35	4667.47	3347.57	1860.65
PI573802	0.14	0.18	0.05	0.64	0.09	4614.85	2159.05	4662.41	3353.75	1848.84
PI573817	0.05	0.09	0	0.77	0.18	4074.67	1636.6	4122.88	2813.21	1329.3
PI573864	0.09	0.18	0	0.73	0.09	4320.01	1873.46	4367.96	3057.27	1564.4
PI573926	0.05	0.14	0.05	0.77	0.09	4086.63	1638.11	4134.29	2838.78	1329.28
PI573953	0	0.09	0.09	0.73	0.14	4034.13	1594.27	4082.22	2777.34	1286.84
PI573967	0.05	0.18	0.05	0.68	0.14	4275.36	1836.36	4323.7	3004.47	1528.32
PI573969	0	0.14	0.09	0.68	0.18	4275.36	1836.36	4323.7	3004.47	1528.32
PI573977	0.05	0.09	0.09	0.64	0.18	4275.36	1836.36	4323.7	3004.47	1528.32
PI573982	0.05	0.09	0.09	0.68	0.18	4245.54	1802.16	4293.62	2982	1493.62
PI573985	0.09	0.14	0	0.73	0.09	4245.54	1802.16	4293.62	2982	1493.62
PI574003	0.05	0.14	0	0.82	0.09	4116.05	1668.46	4163.79	2865.23	1359.68
PI574033	0	0.14	0	0.77	0.14	4694.39	2242.47	4742.25	3423.92	1932.48
PI574062	0	0.18	0	0.68	0.18	4663.39	2205.62	4710.84	3403.79	1895.27
PI574067	0.05	0.14	0.05	0.68	0.14	4663.39	2205.62	4710.84	3403.79	1895.27
PI574081	0.05	0.09	0.05	0.82	0.05	4212.06	1769.99	4260.19	2948.43	1461.7
PI574085	0.05	0.09	0.05	0.73	0.09	4807.15	2352.6	4854.9	3536.84	2042.36
PI574089	0.09	0.09	0.09	0.64	0.09	4807.15	2352.6	4854.9	3536.84	2042.36
PI574091	0.05	0.18	0.09	0.64	0.05	4807.15	2352.6	4854.9	3536.84	2042.36
PI574094	0.05	0.14	0.09	0.64	0.09	4807.15	2352.6	4854.9	3536.84	2042.36
PI574292	0.14	0.18	0.09	0.64	0	4978.55	2506.57	5024.91	3737.48	2195.98
PI584788	0.09	0.23	0	0.68	0.09	673.17	291.48	673.52	248.72	273.61
PI584959	0.05	0.09	0.09	0.64	0.23	7451.35	4999.9	7493.37	6397.67	4369.86
PI584963	0	0.14	0.09	0.59	0.18	5783.35	3386.2	5827.77	4850.32	2681.58
PI584971	0.09	0.14	0.14	0.5	0.23	5132.13	2701.16	5174.47	4153.28	2062.54
PI584974	0.09	0.14	0	0.64	0.23	4073.65	1807.15	4120.38	3315.38	962.93
PI584975	0	0.14	0.05	0.59	0.36	6636.18	4365.8	6685.43	5863.67	3542.16
PI584977	0.05	0.05	0.05	0.5	0.5	6413.23	4076.2	6460.36	5559.32	3303.24
PI591958	0.05	0.14	0.05	0.77	0.09	8956.52	6732.43	8928.98	7475.67	6230.93
PI611491	0.14	0.09	0.05	0.59	0.18	7503.82	5105.73	7549.04	6550.6	4395.42
PI639344	0.05	0.14	0.05	0.68	0.23	3104.68	676.82	3144.52	2180.58	269.82
PI639345	0.05	0.18	0.09	0.55	0.27	3104.68	676.82	3144.52	2180.58	269.82
PI639346	0.14	0.18	0.05	0.55	0.23	3104.68	676.82	3144.52	2180.58	269.82
PI639357	0.09	0.14	0.05	0.64	0.23	3104.68	676.82	3144.52	2180.58	269.82
Coastal Mediterranean landraces
CIho00497	0.23	0.05	0.09	0.59	0.05	656.87	809.61	652.49	556.22	841.09
CIho02479	0.18	0.05	0.09	0.73	0	3199.65	3242.81	3056.75	1944.38	3233.5
CIho03549	0.14	0.09	0.05	0.73	0	2675.17	2748.51	2585.04	1391.77	2733
CIho03556	0.32	0.09	0	0.55	0.05	516.38	668.65	523.38	496.19	702.99
CIho03576	0.09	0.09	0.09	0.68	0.14	883.03	980.05	910.95	95.24	977.46
CIho03581	0.14	0.18	0.05	0.73	0	883.03	980.05	910.95	95.24	977.46
CIho03642	0.18	0.27	0	0.55	0	474.03	591.15	570.98	230.03	600.82
CIho03694	0.14	0.14	0.05	0.68	0.09	597.52	728.1	498.03	478.82	682.86
CIho03709	0.14	0.05	0.05	0.77	0.05	450.97	567.69	549.45	250.4	577.47
CIho03734	0.14	0.09	0	0.77	0.05	450.97	567.69	549.45	250.4	577.47
CIho05024	0.27	0.05	0	0.64	0.14	4219.07	2153.03	4218.28	2756.47	1529.73
CIho06294	0.14	0.05	0.05	0.82	0	135.76	175.51	195.91	375.94	547.44
CIho06557	0.23	0	0	0.77	0.14	3329.04	3368.61	3370.71	2323.13	3532.75
CIho06721	0.18	0.09	0.09	0.55	0.14	350.2	492.88	411.39	354.39	518.05
CIho10058	0.23	0.18	0.14	0.59	0	3848.92	3918.43	3722.23	2700.53	3922.37
CIho14051	0.23	0.09	0.09	0.59	0	2669.89	2742.78	2578.48	1386.87	2727.11
CIho14052	0.18	0.14	0	0.73	0	2694.07	2750.89	2573.22	1426.11	2737.31
CIho14053	0.14	0.09	0.14	0.73	0.05	2694.07	2750.89	2573.22	1426.11	2737.31
CIho14054	0.18	0.18	0	0.68	0.05	2675.17	2748.51	2585.04	1391.77	2733
CIho14055	0.23	0.09	0.05	0.73	0.05	2675.17	2748.51	2585.04	1391.77	2733
CIho14059	0.18	0.14	0	0.68	0.05	2680.46	2739.52	2563.05	1410.2	2725.33
CIho15279	0.18	0.09	0.14	0.55	0.14	2359.95	2405.96	2224.32	1113.93	2394.91
CIho15282	0.18	0.14	0.05	0.59	0.09	2359.95	2405.96	2224.32	1113.93	2394.91
CIho15286	0.18	0.09	0.09	0.68	0	2318.92	2363.6	2175.97	1112.44	2356.06
CIho15288	0.18	0.09	0.05	0.73	0.05	2318.92	2363.6	2175.97	1112.44	2356.06
CIho15290	0.23	0.05	0	0.73	0.05	2318.92	2363.6	2175.97	1112.44	2356.06
CIho15291	0.18	0.09	0.09	0.73	0	2318.92	2363.6	2175.97	1112.44	2356.06
CIho15299	0.32	0.05	0.14	0.59	0.05	2402.91	2473.73	2307.64	1123.01	2457.48
CIho15304	0.23	0.09	0.05	0.64	0.05	2412.4	2483.72	2318.5	1131.82	2467.64
CIho15309	0.14	0.09	0.14	0.64	0.09	2412.4	2483.72	2318.5	1131.82	2467.64
CIho15310	0.23	0.14	0	0.68	0.05	2402.95	2473.88	2307.99	1122.92	2457.66
CIho15311	0.23	0.05	0.14	0.59	0.05	2402.95	2473.88	2307.99	1122.92	2457.66
CIho15313	0.14	0.05	0	0.82	0.09	2402.95	2473.88	2307.99	1122.92	2457.66
CIho15326	0.09	0.05	0	0.82	0.09	2409.17	2480.18	2314.41	1128.99	2464
CIho15336	0.18	0.09	0	0.77	0.05	2395.56	2467.24	2302.9	1114.6	2451.32
CIho15339	0.27	0.14	0.05	0.59	0.05	2411.9	2481.96	2314.32	1133	2465.41
CIho15349	0.14	0.09	0.05	0.64	0.14	2408.74	2478.48	2310.28	1130.3	2461.82
CIho15350	0.14	0.09	0	0.82	0	2408.74	2478.48	2310.28	1130.3	2461.82
CIho15355	0.27	0.14	0.05	0.45	0.14	2394.66	2462.83	2292.41	1118.43	2445.9
CIho15362	0.14	0.09	0.09	0.68	0.14	2321.01	2370.27	2180.27	1136.14	2364.17
CIho15364	0.14	0.09	0.09	0.77	0	2463.77	2531.3	2360.2	1187.46	2514.62
CIho15365	0.14	0.05	0.09	0.73	0	2471.49	2539.36	2368.4	1194.82	2522.6
PI026179	0.18	0.18	0.05	0.59	0.05	1853.05	1983.11	1911.64	914.66	1995.14
PI027933	0.18	0.09	0.14	0.68	0	793.72	404.8	848.9	497.35	372.25
PI039590	0.14	0.18	0.09	0.68	0	3199.06	3247.29	3063.91	1935.82	3236.43
PI042888	0.14	0.09	0.18	0.55	0.09	1776.6	1908.23	1675.8	1656.15	1851.39
PI055526	0.27	0.05	0.05	0.64	0.05	2394.66	2462.83	2292.41	1118.43	2445.9
PI057047	0.09	0.05	0.09	0.82	0	2669.89	2742.78	2578.48	1386.87	2727.11
PI057048	0.18	0.05	0.05	0.68	0.05	2669.89	2742.78	2578.48	1386.87	2727.11
PI057057	0.14	0.14	0.05	0.82	0	2694.07	2750.89	2573.22	1426.11	2737.31
PI057752	0.18	0.09	0.05	0.77	0	286.77	400.03	394.93	293.76	411.5
PI058057	0.32	0.18	0.05	0.5	0.05	3502.94	3572.02	3377.1	2373.76	3578.98
PI060663	0.09	0.09	0	0.73	0.09	2009.46	2086.49	1937.14	724.78	2072.99
PI060701	0.23	0.14	0	0.59	0.05	219.48	362.92	172.15	161.73	363.75
PI064004	0.09	0.14	0.05	0.77	0.05	3053.52	3149.26	3031.25	1788.12	3142.68
PI069421	0.23	0.05	0	0.77	0	6628.97	4300.86	6676.51	5785.13	3520.46
PI069563	0.09	0.09	0	0.86	0	7087.9	5069.22	7142.19	6548	4142.44
PI070839	0.14	0.05	0.05	0.82	0.05	7090.53	5008.45	7143.9	6516.14	4100.25
PI070853	0.09	0.09	0.05	0.86	0	7206.59	5100.59	7259.63	6608.82	4201.41
PI073299	0.23	0.14	0.05	0.68	0.05	715.23	213.49	764.71	309.1	325.6
PI073700	0.09	0.05	0	0.82	0.09	6284.52	4338.46	6339.25	5758.41	3388.21
PI087840	0.14	0	0.14	0.77	0.09	7381.33	5178.95	7432.63	6683.05	4321.18
PI087841	0.18	0.14	0.05	0.68	0	7305.49	5121.12	7357.14	6626.93	4254.31
PI094875	0.14	0.09	0	0.77	0.05	932.2	871.72	992.9	468.52	850.32
PI094886	0.09	0.14	0.05	0.77	0	1122.31	310.12	1168.22	540.95	91.19
PI094919	0.32	0.09	0.05	0.64	0	1411.17	1459.39	1466.58	365.23	1454.31
PI129484	0.09	0.09	0.05	0.68	0.14	3063.99	3110.08	3115.62	1997.46	3022.08
PI141441	0.18	0.14	0.09	0.59	0.09	1781.97	719.84	1827.98	908.87	72.6
PI151795	0.14	0.18	0	0.77	0	2626.78	2736.46	2502.44	2482.56	2644
PI167271	0.09	0.14	0.14	0.73	0	123.21	164.88	172.02	161.43	447.14
PI168328	0.18	0.18	0.09	0.55	0.05	891.98	938.41	805.28	300.58	1050.95
PI173518	0.09	0.05	0.05	0.82	0.14	503.52	547.4	552.01	475.63	957.36
PI173577	0.09	0.14	0.05	0.82	0	294.97	329.19	331.07	340.27	612.21
PI176010	0.09	0.18	0.14	0.55	0.09	3975.97	1529.46	4023.65	2731.7	1221.2
PI178283	0.09	0.14	0	0.82	0.05	225.46	261.15	263.97	278.03	552.51
PI178285	0.09	0.05	0	0.86	0.05	80	122.5	130.86	134.33	427.68
PI178332	0.23	0.05	0.14	0.68	0.05	908.82	943.91	877.01	275.94	1131.41
PI178609	0.14	0.14	0.05	0.82	0	396.71	439.68	443.95	461.38	854.02
PI182661	0.41	0.09	0	0.59	0	15.22	24.19	29.41	14.97	95.14
PI182679	0.23	0.18	0.09	0.59	0	41.57	53.82	39.61	23.44	100.21
PI182684	0.18	0.05	0	0.77	0	2.22	23.56	84.57	29.54	228.79
PI183631	0.18	0.09	0.09	0.73	0	2067.62	2100.69	2042.2	1443.55	2293.47
PI183636	0.14	0.18	0.23	0.5	0.05	2103.68	2137.05	2092.29	1432.23	2345.16
PI190771	0.09	0.09	0	0.77	0.09	8136.09	5854.47	8185.81	7342.32	5044.78
PI190790	0.14	0.05	0.05	0.82	0.05	7420.49	5250.28	7472.48	6756.8	4377.9
PI190824	0.14	0.09	0	0.82	0.05	7772.23	5513.76	7822.41	7008.45	4688.33
PI223143	0.14	0.14	0.18	0.5	0.05	63.54	170.72	35.09	32.41	110.27
PI233834	0.18	0.14	0	0.64	0.09	63.54	170.72	35.09	32.41	110.27
PI235186	0.09	0.23	0.18	0.59	0	1853.05	1983.11	1911.64	914.66	1995.14
PI247928	0.18	0.05	0	0.82	0.05	264.73	296.18	95.68	81.8	316.57
PI264210	0.18	0.09	0.05	0.59	0.14	1853.05	1983.11	1911.64	914.66	1995.14
PI264888	0.14	0.05	0.14	0.73	0	1872.13	1922.87	1731.49	762.05	1918.32
PI264890	0.09	0.14	0.09	0.59	0.09	1888.28	1943.05	1749.7	797.99	1939.71
PI264891	0.14	0.14	0	0.77	0	2003.58	2063.73	1889.47	1145.16	2108.89
PI264894	0.18	0.05	0.09	0.73	0	1733.23	1800.86	1601.29	768.21	1802.09
PI264897	0.14	0.09	0.09	0.73	0	1083.76	1109.03	929.24	342.13	1100.58
PI264903	0.14	0.05	0.09	0.73	0.09	934.91	984.57	790.5	506.45	985.01
PI264904	0.23	0.18	0.05	0.59	0	722.21	776.86	578.54	460.83	781.79
PI264906	0.27	0.14	0.05	0.64	0	722.02	775.6	577.78	464.05	780.22
PI264909	0.14	0.14	0.05	0.73	0.05	1048.65	1086.11	977	421.5	1225.2
PI264911	0.18	0.14	0.09	0.68	0.05	1193.66	1240.29	1099.64	586.87	1339.06
PI264912	0.18	0.05	0.05	0.77	0.05	1201.88	1253.17	1103.26	605.7	1339.85
PI264916	0.23	0.23	0.05	0.55	0.05	1731.19	1769.11	1639.01	1103.13	1876.55
PI264921	0.14	0.14	0.05	0.68	0.09	1901.87	1938.84	1816.13	1270.82	2054.78
PI264922	0.09	0.05	0.09	0.82	0.05	2053.9	2089.09	1989.67	1420.63	2233.56
PI264923	0.09	0.05	0	0.82	0.18	2118.34	2154.04	2046.92	1485.11	2288.73
PI269899	0.18	0.14	0.05	0.68	0	2994.11	572.2	3041.22	1821.61	300.62
PI282616	0.14	0.18	0	0.68	0.14	26.76	131.78	82.54	15.2	176.22
PI283410	0.18	0.05	0	0.73	0.14	4991.54	3551.41	5049.64	4339.46	2587.05
PI283433	0.23	0.09	0.05	0.59	0.05	264.73	296.18	95.68	81.8	316.57
PI290346	0.18	0.18	0.09	0.59	0.05	2626.78	2736.46	2502.44	2482.56	2644
PI296459	0.14	0.09	0.05	0.73	0	1910.02	2017.04	1791.41	1771.98	1916.83
PI327606	0.18	0.14	0	0.68	0.05	2124.41	2158.04	2127.62	1406.42	2381.81
PI327680	0.14	0.09	0.09	0.68	0.09	1159.91	1199.33	1201.54	343.42	1552.71
PI327719	0.14	0.09	0.09	0.82	0	1253.89	1300.82	1307.02	187.58	1419.85
PI327724	0.09	0.18	0.09	0.68	0.09	1659.62	1696.29	1697.26	776.06	2013.39
PI327763	0.23	0.09	0.05	0.73	0	937.4	813.99	998.29	557.21	767.14
PI327827	0.27	0.18	0.05	0.59	0	720.25	130.53	765.34	232.54	315.16
PI327836	0.23	0.14	0.14	0.59	0	1253.89	1300.82	1307.02	187.58	1419.85
PI327838	0.18	0.14	0.09	0.64	0.05	715.23	213.49	764.71	309.1	325.6
PI327861	0.32	0.09	0.05	0.64	0.05	2301.39	583.09	2346.31	1652.14	290.69
PI327907	0.09	0	0	0.91	0.05	1212.55	1246.14	1184.73	583.08	1438.17
PI328152	0.23	0.14	0	0.73	0	1212.55	1246.14	1184.73	583.08	1438.17
PI328154	0.18	0.09	0.05	0.82	0	1212.55	1246.14	1184.73	583.08	1438.17
PI328155	0.14	0.05	0.09	0.82	0.05	1212.55	1246.14	1184.73	583.08	1438.17
PI328162	0.14	0.14	0.05	0.77	0	1212.55	1246.14	1184.73	583.08	1438.17
PI328200	0.14	0.14	0	0.82	0	290.13	323.08	321.73	385.61	677.5
PI328207	0.18	0.05	0.09	0.77	0	290.13	323.08	321.73	385.61	677.5
PI328208	0.09	0.05	0.09	0.86	0	290.13	323.08	321.73	385.61	677.5
PI328244	0.18	0.05	0.09	0.77	0	290.13	323.08	321.73	385.61	677.5
PI328253	0.05	0.09	0	0.86	0.05	290.13	323.08	321.73	385.61	677.5
PI328279	0.14	0.05	0.09	0.82	0	290.13	323.08	321.73	385.61	677.5
PI328299	0.09	0.23	0.05	0.64	0.05	802.97	881.76	686.83	355.38	916.65
PI328327	0.14	0.05	0	0.86	0.09	830.08	869.76	752.42	225.75	1002.01
PI328388	0.09	0.09	0	0.77	0.05	904.22	929.5	755.82	381.38	919.33
PI328409	0.23	0.05	0	0.64	0.14	1211.43	1260.49	1068.18	434.73	1258.35
PI328417	0.27	0.05	0.14	0.55	0.05	1123.53	1200.74	995.54	586.4	1208
PI328484	0.18	0.05	0	0.73	0.05	981.89	1008.6	833.13	370.69	998.65
PI328485	0.23	0.05	0.05	0.73	0	875.16	897.88	723.96	394.54	888.13
PI328486	0.36	0.14	0	0.59	0	1088.39	1113.03	933.74	336.7	1104.29
PI328498	0.32	0.05	0.05	0.64	0	1247.72	1313.34	1113.37	533.74	1316.14
PI328520	0.18	0.14	0.05	0.73	0	1277.63	1349.7	1158.62	689.42	1378.45
PI328577	0.14	0.09	0.09	0.64	0.09	1195.28	1245.71	1052.65	441.75	1244.11
PI328578	0.14	0.18	0.09	0.59	0.05	880.26	899.3	722.04	413.51	891.16
PI328632	0.18	0.14	0.05	0.68	0	1097.12	1125.14	947.33	320.48	1115.57
PI328639	0.14	0.14	0	0.73	0.09	1277.63	1349.7	1158.62	689.42	1378.45
PI328729	0.09	0.14	0	0.82	0	2598.88	408.83	2648.21	1397.31	312.07
PI328787	0.23	0	0.05	0.73	0.05	938.13	959.05	781.04	400.71	950.75
PI328924	0.14	0.14	0.09	0.68	0	1812.13	1873.8	1677.05	783.73	1872.89
PI328945	0.05	0.14	0.05	0.77	0.05	1812.13	1873.8	1677.05	783.73	1872.89
PI329042	0.23	0.09	0.09	0.68	0	1250.8	1307.73	1111.73	483.76	1307.79
PI329043	0.23	0.23	0	0.59	0.05	1277.63	1349.7	1158.62	689.42	1378.45
PI329114	0.18	0.09	0	0.73	0.05	1172.6	1249.24	1044.45	586.19	1255.98
PI331803	0.14	0.09	0	0.77	0.14	4219.07	2153.03	4218.28	2756.47	1529.73
PI331912	0.18	0.05	0.14	0.68	0	2128.22	2174.98	2025.34	1349.16	2254.01
PI342031	0.18	0.05	0.05	0.77	0.05	136.57	175.96	196.64	376.82	546.27
PI344865	0.14	0.14	0.14	0.73	0	1628.59	1662.18	1589.99	998.08	1840.53
PI344867	0	0.09	0.14	0.86	0	1469.15	1504.61	1411.24	835.84	1659.04
PI344871	0.14	0.09	0.09	0.73	0.05	1414.1	1451.36	1333.1	784.55	1576.06
PI344874	0.14	0.14	0.09	0.68	0.05	1463.36	1503.38	1371.82	839.92	1610.96
PI344889	0.18	0.18	0.05	0.64	0.05	1397.22	1435.01	1309.06	770.43	1550.27
PI350717	0.09	0.05	0	0.82	0.05	2290.23	2323.85	2242.09	1659.04	2488.99
PI356672	0.18	0.05	0	0.73	0.05	3713.84	3785.66	3613.55	2430.28	3769.05
PI356696	0.14	0.05	0	0.77	0.05	3713.84	3785.66	3613.55	2430.28	3769.05
PI356718	0.18	0.09	0.05	0.73	0	3713.84	3785.66	3613.55	2430.28	3769.05
PI356719	0.32	0.18	0.05	0.45	0.09	3713.84	3785.66	3613.55	2430.28	3769.05
PI356732	0.23	0.18	0.05	0.55	0.09	3713.84	3785.66	3613.55	2430.28	3769.05
PI356734	0.18	0.27	0.05	0.55	0	3713.84	3785.66	3613.55	2430.28	3769.05
PI356737	0.18	0.18	0.05	0.59	0	3713.84	3785.66	3613.55	2430.28	3769.05
PI356741	0.18	0.09	0.05	0.73	0	3713.84	3785.66	3613.55	2430.28	3769.05
PI356742	0.23	0	0.09	0.73	0	3713.84	3785.66	3613.55	2430.28	3769.05
PI356755	0.18	0.18	0.05	0.55	0.05	3713.84	3785.66	3613.55	2430.28	3769.05
PI356759	0.18	0.09	0.05	0.73	0.05	3713.84	3785.66	3613.55	2430.28	3769.05
PI356763	0.27	0.14	0.05	0.55	0	3713.84	3785.66	3613.55	2430.28	3769.05
PI356771	0.09	0.09	0.09	0.73	0.05	3713.84	3785.66	3613.55	2430.28	3769.05
PI356775	0.27	0.14	0.05	0.59	0	3713.84	3785.66	3613.55	2430.28	3769.05
PI361691	0.14	0.05	0.05	0.73	0.09	3329.04	3368.61	3370.71	2323.13	3532.75
PI362381	0.14	0.09	0.14	0.68	0.05	1471.84	1506.18	1427.72	839.66	1677.96
PI370970	0.05	0.14	0.05	0.73	0.09	2584.02	2619.7	2508.54	1889.4	2747.73
PI371335	0.14	0.05	0.05	0.77	0.09	2540.29	2575.6	2469.73	1877.25	2710.47
PI374437	0.14	0.09	0.05	0.77	0.05	1544.02	1579.96	1478.34	910.95	1724.11
PI378216	0.14	0.18	0.05	0.73	0.05	1438.56	1488.35	1338.13	833.85	1571.81
PI378224	0.23	0	0.14	0.77	0	1651.57	1686.94	1590.92	1018.26	1837.25
PI390302	0.18	0.05	0.05	0.82	0.05	1415.65	1461.71	1318.98	803.66	1555.29
PI390304	0.18	0.14	0.09	0.68	0.05	1351.82	1392.1	1261.45	729.77	1501.85
PI390323	0.23	0.05	0	0.77	0	1327.24	1365.08	1240.05	701.06	1482.13
PI405744	0.23	0.05	0.09	0.73	0.05	1395.89	1433.86	1307.14	769.55	1548.17
PI405756	0.27	0.05	0.05	0.68	0.09	1371.41	1412.83	1279.69	751.2	1519.23
PI405762	0.09	0.14	0.09	0.73	0	1375.14	1415.52	1284.36	753.05	1524.4
PI405780	0.14	0.05	0.05	0.91	0	1308.43	1349.63	1217.79	688.55	1458.3
PI405792	0.14	0.09	0.14	0.73	0	1367.67	1405.1	1285.47	738.99	1528.49
PI405802	0.14	0.09	0	0.73	0.09	1390.94	1428.02	1313.2	760.64	1557.14
PI410437	0.18	0.09	0.14	0.68	0	1993.94	2071.15	1922.38	709.18	2057.73
PI415314	0.23	0.09	0.05	0.64	0.09	1380.08	1417.66	1295.3	752.17	1537.56
PI415330	0.23	0.09	0.09	0.68	0.05	1380.08	1417.66	1295.3	752.17	1537.56
PI415331	0.23	0.18	0	0.59	0.09	1380.08	1417.66	1295.3	752.17	1537.56
PI415348	0.27	0.09	0.05	0.59	0.09	1380.08	1417.66	1295.3	752.17	1537.56
PI415349	0.27	0.05	0	0.77	0	1380.08	1417.66	1295.3	752.17	1537.56
PI415362	0.18	0.18	0.14	0.59	0	1380.08	1417.66	1295.3	752.17	1537.56
PI415363	0.18	0.18	0.14	0.59	0	1380.08	1417.66	1295.3	752.17	1537.56
PI415365	0.14	0.09	0.05	0.82	0.05	1380.08	1417.66	1295.3	752.17	1537.56
PI420454	0.18	0.05	0	0.77	0.05	1380.08	1417.66	1295.3	752.17	1537.56
PI420459	0.23	0.14	0.09	0.68	0	1380.08	1417.66	1295.3	752.17	1537.56
PI420462	0.23	0.09	0	0.73	0.05	1380.08	1417.66	1295.3	752.17	1537.56
PI420463	0.23	0.09	0.05	0.68	0.05	1380.08	1417.66	1295.3	752.17	1537.56
PI420482	0.18	0.18	0.05	0.64	0.05	1380.08	1417.66	1295.3	752.17	1537.56
PI420922	0.27	0.14	0	0.64	0.09	58.75	50.61	12.21	0.73	103.52
PI422225	0.09	0.18	0.09	0.59	0.14	1993	1988.85	1893.64	1776.03	1973.41
PI430743	0.32	0.14	0	0.5	0.09	1791.95	1816.43	1693.7	1635.46	1771.65
PI430744	0.18	0.14	0.05	0.64	0.05	1926.45	1918.28	1828.44	1711.35	1905.52
PI430745	0.18	0.09	0.05	0.73	0.05	1952.37	1961.05	1852.63	1756.46	1933.3
PI434871	0.18	0.09	0.09	0.64	0	3053.52	3149.26	3031.25	1788.12	3142.68
PI467467	0.09	0.09	0	0.73	0.23	2381.54	2415.6	2327.41	1749.42	2572.76
PI467684	0.18	0.18	0.05	0.59	0.09	3873.74	3940.56	3749.2	2741.32	3952.02
PI467690	0	0.09	0.09	0.82	0.05	3882.45	3948.81	3758.26	2752.52	3961.51
PI467691	0.18	0.23	0.05	0.55	0.05	3855.44	3922.86	3725.28	2679.83	3920.72
PI467692	0.09	0.09	0.09	0.68	0.09	3848.92	3918.43	3722.23	2700.53	3922.37
PI564602	0.27	0.14	0.09	0.55	0.05	687.79	790.37	751.71	6.01	791.39
PI564637	0.23	0.14	0.05	0.59	0.05	33.46	40.75	123.39	72.69	242.07
PI564643	0.14	0.05	0.09	0.68	0.09	79.74	51	74	58.84	225.42
PI564649	0.14	0.18	0.05	0.64	0.09	2320.12	1403.31	2272.84	914.36	1236.64
PI572573	0.14	0.09	0.09	0.64	0.09	83.09	68.93	68.65	14.04	113.9
PI584786	0.27	0.05	0.14	0.59	0	673.17	291.48	673.52	248.72	273.61
PI591876	0.18	0.09	0.05	0.77	0	881.67	492.83	938.11	603.16	400.76
PI636056	0.23	0.09	0.09	0.64	0.05	1773.35	1806.79	1804.77	1039.29	2060.49
PI636060	0.23	0.09	0.14	0.68	0	1790.93	1824.7	1809.98	1090.43	2065.39
PI639299	0.32	0.09	0	0.59	0.09	3377.18	1202.28	3424.06	2689.89	267.69
PI639300	0.32	0.09	0	0.59	0.09	3377.18	1202.28	3424.06	2689.89	267.69
East African landraces
CIho01604	0.14	0.18	0.14	0.55	0.14	2626.78	2736.46	2502.44	2482.56	2644
CIho11709	0.09	0.23	0	0.55	0.18	2633.61	2745.45	2510.17	2490.19	2659.43
CIho11812	0	0.14	0.14	0.68	0.14	2626.78	2736.46	2502.44	2482.56	2644
CIho11849	0.05	0.23	0.14	0.64	0.09	2626.78	2736.46	2502.44	2482.56	2644
CIho13141	0.05	0.14	0.05	0.68	0.14	2626.78	2736.46	2502.44	2482.56	2644
CIho13737	0.05	0.18	0.18	0.64	0	2556.01	2660.41	2441.55	2422.5	2554.96
CIho13742	0.05	0.14	0.18	0.5	0.27	1829.74	1937.39	1710.01	1690.49	1838.7
CIho13743	0.05	0.14	0.14	0.73	0.09	1829.74	1937.39	1710.01	1690.49	1838.7
CIho13745	0.09	0.09	0.18	0.68	0.09	1829.74	1937.39	1710.01	1690.49	1838.7
CIho14124	0.05	0.09	0.18	0.64	0.18	2302.85	2410.49	2182.9	2163.34	2311.38
CIho14880	0.09	0.14	0.18	0.64	0.09	1829.74	1937.39	1710.01	1690.49	1838.7
CIho14881	0.09	0.05	0.14	0.55	0.27	1829.74	1937.39	1710.01	1690.49	1838.7
CIho14883	0.09	0.14	0.18	0.64	0.05	1829.74	1937.39	1710.01	1690.49	1838.7
CIho14978	0.18	0.14	0.09	0.5	0.09	2025.94	2133.03	1907.13	1887.68	2032.86
PI060694	0.09	0.09	0.14	0.64	0.14	2626.78	2736.46	2502.44	2482.56	2644
PI076280	0.18	0.09	0.09	0.59	0.09	702.19	251.47	722.31	195.97	261.64
PI151787	0.14	0.14	0.14	0.64	0.05	2626.78	2736.46	2502.44	2482.56	2644
PI155303	0.05	0.14	0.27	0.55	0.09	2144.04	1932.64	2059.41	1640.63	2109.23
PI186424	0	0.14	0.14	0.73	0.09	2626.78	2736.46	2502.44	2482.56	2644
PI193799	0.05	0.23	0.14	0.64	0.05	2520.03	2629.12	2397.22	2377.44	2533.91
PI194951	0.05	0.14	0.18	0.64	0.14	2112.24	2221.84	1987.68	1967.79	2130.61
PI194952	0.09	0.09	0.18	0.5	0.27	2112.24	2221.84	1987.68	1967.79	2130.61
PI273905	0.18	0.09	0.14	0.5	0.18	2633.61	2745.45	2510.17	2490.19	2659.43
PI277393	0.14	0.14	0.09	0.59	0.14	2513.92	2623.21	2390.72	2370.91	2528.66
PI283441	0.05	0.14	0.05	0.68	0.14	2626.78	2736.46	2502.44	2482.56	2644
PI285124	0.18	0.18	0.09	0.59	0.05	2460.4	2568.46	2339.6	2319.97	2470.3
PI286388	0.09	0.18	0.14	0.55	0.14	1829.74	1937.39	1710.01	1690.49	1838.7
PI286389	0.14	0.09	0.18	0.5	0.18	1867.47	1975.11	1747.75	1728.23	1876.34
PI295442	0.14	0.09	0.14	0.64	0.09	2485.9	2594.89	2363.31	2343.55	2499.36
PI295581	0.05	0.14	0.18	0.64	0.09	2721.5	2830.88	2598.09	2578.26	2736.5
PI296453	0.09	0.14	0.18	0.5	0.18	1829.74	1937.39	1710.01	1690.49	1838.7
PI296457	0.09	0.14	0.09	0.59	0.23	1962.86	2070.04	1843.94	1824.48	1970.11
PI296460	0.18	0.09	0.05	0.55	0.18	1774.03	1882.36	1653.04	1633.41	1785.48
PI296472	0.18	0.14	0.18	0.55	0.09	2626.78	2736.46	2502.44	2482.56	2644
PI298708	0.09	0.23	0.14	0.45	0.18	2643.97	2756.2	2520.87	2500.88	2670.6
PI298738	0.09	0.14	0.09	0.73	0.09	2436.98	2546	2314.33	2294.56	2450.61
PI316801	0.18	0.14	0.14	0.59	0	2626.78	2736.46	2502.44	2482.56	2644
PI316874	0.14	0.05	0.09	0.59	0.18	2626.78	2736.46	2502.44	2482.56	2644
PI319867	0.09	0.18	0.18	0.64	0.05	290.13	323.08	321.73	385.61	677.5
PI329000	0.05	0.18	0.09	0.55	0.18	2626.78	2736.46	2502.44	2482.56	2644
PI331217	0.18	0.09	0.14	0.45	0.18	1829.74	1937.39	1710.01	1690.49	1838.7
PI331878	0.18	0.14	0.09	0.5	0.14	1812.13	1873.8	1677.05	783.73	1872.89
PI356264	0.09	0.09	0.09	0.59	0.14	2626.78	2736.46	2502.44	2482.56	2644
PI356333	0.05	0.14	0.18	0.59	0.14	2626.78	2736.46	2502.44	2482.56	2644
PI356505	0	0.18	0.18	0.64	0.14	2626.78	2736.46	2502.44	2482.56	2644
PI356580	0.14	0.09	0.14	0.59	0.14	2626.78	2736.46	2502.44	2482.56	2644
PI356666	0.09	0.27	0.14	0.59	0	2626.78	2736.46	2502.44	2482.56	2644
PI356711	0.14	0	0.09	0.59	0.23	3713.84	3785.66	3613.55	2430.28	3769.05
PI356713	0.05	0.09	0.18	0.64	0.18	3713.84	3785.66	3613.55	2430.28	3769.05
PI356715	0.18	0.05	0.14	0.59	0.14	3713.84	3785.66	3613.55	2430.28	3769.05
PI382275	0.14	0.09	0.09	0.5	0.23	1946.61	2054.05	1827.2	1807.7	1954.75
PI382296	0.18	0.18	0.09	0.55	0.09	1989.84	2096.79	1871.28	1851.86	1996.37
PI382343	0.09	0.09	0.18	0.55	0.23	2149.36	2256.81	2029.82	2010.3	2157.37
PI382437	0	0.18	0.05	0.64	0.18	2597.45	2705.89	2475.88	2456.19	2608.69
PI382506	0.14	0.14	0.05	0.55	0.23	1956.22	2063.31	1837.44	1817.99	1963.22
PI382798	0.05	0.05	0.18	0.59	0.27	2099.02	2208.6	1974.42	1954.52	2117.52
PI382860	0.05	0.09	0.18	0.77	0	2093.58	2203.31	1969.46	1949.59	2110.96
PI382911	0.14	0.14	0.09	0.64	0.09	1956.55	2063.61	1837.82	1818.38	1963.46
PI382982	0.09	0.09	0.18	0.64	0.09	2149.36	2256.81	2029.82	2010.3	2157.37
PI383031	0.09	0.14	0.14	0.68	0.09	2553.39	2662.97	2429.59	2409.75	2569.41
PI383136	0.23	0.14	0.18	0.45	0.14	2612.65	2721.07	2491.1	2471.41	2623.81
PI386406	0.14	0.14	0.14	0.5	0.14	1825.16	1933.24	1704.6	1685.01	1835.66
PI386462	0.09	0.18	0.14	0.45	0.18	1957.19	2065.19	1836.72	1817.13	1967.26
PI386524	0.18	0.18	0.14	0.59	0.05	2799.89	2909.4	2676.18	2656.34	2815.45
PI386559	0.14	0.09	0.14	0.64	0.14	2200.63	2310.13	2077.09	2057.27	2216.52
PI386601	0.05	0.23	0.14	0.64	0.09	2692.9	2801.61	2570.79	2551.06	2705.11
PI386650	0.14	0.09	0.18	0.64	0.09	2055.54	2165.02	1932.07	1912.25	2071.5
PI386723	0.05	0.18	0.18	0.64	0.05	2626.78	2736.46	2502.44	2482.56	2644
PI386759	0.05	0.18	0.18	0.64	0.05	2626.78	2736.46	2502.44	2482.56	2644
PI386838	0.14	0.14	0.09	0.59	0.18	2200.63	2310.13	2077.09	2057.27	2216.52
PI386844	0.09	0.18	0.18	0.55	0.09	1958.27	2066.87	1836.65	1816.97	1970.57
PI386940	0.09	0.05	0.14	0.73	0.09	2738.37	2847.59	2615.26	2595.46	2752.67
PI387098	0.09	0.14	0.14	0.68	0.05	2532.29	2641.45	2409.36	2389.56	2546.44
PI422226	0	0.14	0.05	0.77	0.14	2219	2248	2114.29	2025.22	2205.2
PI422230	0.05	0.09	0.14	0.59	0.18	2144.04	1932.64	2059.41	1640.63	2109.23
PI422232	0.14	0.09	0.14	0.55	0.23	1993	1988.85	1893.64	1776.03	1973.41
PI429311	0.18	0.14	0.09	0.59	0.09	2168.9	2187.05	2065.53	1964.91	2153.55
PI429312	0.09	0.14	0.09	0.68	0.09	2168.9	2187.05	2065.53	1964.91	2153.55
PI429313	0.09	0.09	0.14	0.64	0.14	1963.09	1977.02	1862.78	1772.92	1944.63
PI564647	0.18	0.09	0.14	0.41	0.27	2193.34	1248.42	2139.69	758.63	1202.22
PI564648	0.18	0.05	0.14	0.5	0.27	2287.7	1363.63	2238.8	874.42	1225.12
PI564662	0.27	0	0.23	0.41	0.23	2305.14	1392.94	2258.45	904.45	1249.36
PI564663	0.14	0	0.23	0.32	0.45	2305.14	1392.94	2258.45	904.45	1249.36
PI564666	0.23	0.05	0.14	0.41	0.32	2226.27	1317.08	2179.06	829.68	1269.28
PI606305	0.05	0.09	0.14	0.77	0.05	1627.39	1722.64	1526.76	1509.36	1610.26
PI606311	0.18	0.14	0.09	0.55	0.09	1231.83	1331.33	1127.44	1109.67	1220.89
