# Supplementary material for: Barley landraces are characterized by geographically heterogeneous genomic origins
Source: Genome Biol. 2015 Aug 21;16(1):173. doi: 10.1186/s13059-015-0712-3 (PMC4546095; doi:10.1186/s13059-015-0712-3)
Supplement: Additional file 15: Table S7. — Frequency of alleles private to the wild present in each of the landrace populations. Private SNPs in wild barley that are present in the landraces, including linkage group and their frequency in each landrace population. [file 13059_2015_712_MOESM15_ESM.xls]

## Sheet: Table_freq_private_inEachLand_F
Table S7. Frequency of alleles private to the wild present in each of the landrace populations. Private SNPs in wild barley that are present in the landraces, including linkage group and their frequency in each landrace population
		Barley Landraces
Linkage Group	Private Allele	Central European	Asian	Coastal Mediterranean	East African
Northern Levant wild barley
1H	11_20754	0.490476	0.0949821	0.0438597	0.883721
1H	11_10590	0.0476191	0.139785	0.157895	0.0116279
2H	11_20562	0.271429	0.130824	0.0614035	0.674419
2H	11_21078	0.352381	0.00716846	0	0.0348837
2H	11_11435	0.32381	0.00358423	0.328947	0.0232558
2H	11_10429	0.457143	0.535842	0.712719	0.0348837
3H	12_10505	0.0904762	0.00716846	0.0592105	0.883721
3H	11_20612	0.152381	0	0.0438597	0
4H	11_10409	0.185714	0.0322581	0.210526	0
4H	11_20001	0.0666667	0	0.00877193	0
4H	11_10262	0.633333	0.0519713	0.377193	0
4H	11_20178	0.0428571	0.0752688	0.0657895	0.0813954
5H	11_20708	0.452381	0.00716846	0	0
5H	11_11281	0.504762	0.164875	0.5	0.94186
5H	11_20653	0.0761905	0.046595	0.546053	0.0348837
5H	11_11375	0.0904762	0	0.39693	0.0116279
6H	11_11312	0.371429	0.286738	0.394737	0
7H	11_20750	0.404762	0	0.188596	0.744186
7H	11_20771	0.7	0.0143369	0.778509	0.918605
7H	12_30593	0.390476	0.0358423	0.350877	0
Northern Mesopotamia wild barley
1H	12_30592	0.109524	0.0394265	0.125	0
1H	12_31272	0.114286	0.0394265	0.0745614	0
1H	12_30478	0.214286	0.97491	0.947368	0.767442
1H	12_30499	0.214286	0.874552	0.942982	0.418605
1H	11_21373	0.395238	0.0179211	0.0175439	0
2H	12_10592	0.1	0.0107527	0.0811404	0
2H	11_21184	0.680952	0.81362	0.0350877	0.813953
2H	12_31264	0.138095	0.164875	0.0175439	0
3H	11_20356	0.0190476	0.865591	0.0657895	0
4H	11_10756	0.933333	0.0645161	0.263158	0.860465
4H	12_30136	0.152381	0.00358423	0.70614	0.674419
5H	12_31182	0.00476191	0.505376	0.00438597	0
6H	12_20463	0.0952381	0	0.120614	0
7H	11_10971	0.238095	0.0645161	0.0153509	0
7H	11_10726	0.138095	0	0.254386	0.139535
7H	12_30481	0.209524	0.731183	0.973684	0
7H	12_31325	0.290476	0.0143369	0.105263	0.0581395
Syrian Desert wild barley
2H	11_10012	0.6	0.146953	0.655702	0
2H	11_10624	0.7	0.146953	0.660088	0
2H	11_11046	0.557143	0.154122	0.449561	0
2H	11_10446	0.280952	0.00716846	0.212719	0.825581
3H	11_10343	0.371429	0.0430108	0.260965	0.0232558
4H	11_11136	0.783333	0.272401	0.664474	0.337209
4H	11_21397	0.495238	0.0215054	0.201754	0.802326
4H	11_10480	0.947619	0.0716846	0.638158	0.848837
7H	11_10949	0.433333	0.0143369	0.131579	0.22093
Southern Levant wild barley
1H	11_10895	0.309524	0.134409	0.140351	0.0116279
1H	11_20617	0.285714	0.107527	0.41886	0.372093
1H	11_21357	0.209524	0.25448	0.552632	0.703488
1H	11_10520	0.271429	0	0.0175439	0
1H	11_21053	0.228571	0.293907	0.510965	0.94186
1H	11_10516	0.128571	0	0.561404	0
1H	11_10830	0.609524	0.0107527	0.0197368	0
1H	11_20125	0.433333	0	0.0131579	0
1H	11_20153	0.433333	0	0.0131579	0
1H	11_10586	0.0380952	0.00358423	0.473684	0
1H	12_11443	0.27381	0.00896057	0.171053	0
2H	12_10502	0.00476191	0.0125448	0.0285088	0.0116279
2H	11_21366	0.247619	0.0394265	0.232456	0.0348837
2H	11_10891	0.2	0.09319	0.565789	0.0813954
2H	11_20864	0.390476	0	0.0635965	0.162791
2H	12_10296	0.142857	0.0322581	0.127193	0.0116279
2H	11_20131	0.247619	0.00358423	0.0307017	0.0465116
2H	11_11015	0.309524	0	0.201754	0.0116279
2H	11_20891	0.138095	0	0.504386	0
2H	11_20500	0.109524	0.302867	0.0570175	0.162791
2H	11_10317	0.961905	0.0501792	0.936404	0.77907
2H	11_20458	0.00952381	0.394265	0.0460526	0.197674
2H	11_11178	0.961905	0.0501792	0.936404	0.77907
2H	11_11211	0.971429	0.46595	0.975877	0
2H	11_11072	0.466667	0.896057	0.947368	0.116279
2H	11_21242	0.42381	0.00716846	0.00877193	0
2H	11_20366	0.0666667	0.00358423	0.355263	0
2H	12_30248	0.27619	0	0.00877193	0
2H	12_30341	0.052381	0.0215054	0.320175	0
2H	12_31461	0.0571429	0.00716846	0.421053	0.0116279
2H	12_10447	0.0761905	0	0.22807	0
2H	11_20994	0.37619	0.00716846	0.00877193	0.761628
3H	11_20607	0.342857	0.648746	0.800439	0.151163
3H	11_20288	0.480952	0.179211	0.0723684	0.44186
3H	11_20333	0.428571	0.164875	0.489035	0.0232558
3H	12_30618	0.466667	0.175627	0.346491	0.697674
3H	12_31372	0.214286	0.00716846	0.405702	0
3H	12_30009	0.0142857	0	0.0307017	0
3H	11_20995	0.0142857	0	0.0570175	0
3H	11_21120	0.366667	0.107527	0.401316	0.174419
3H	12_30788	0.628571	0.369176	0.701754	0.976744
3H	11_20017	0.642857	0.00716846	0.493421	0.930233
3H	11_20877	0.614286	0.0215054	0.280702	0
3H	11_11241	0.138095	0.00716846	0.458333	0
3H	11_20222	0.0857143	0.0232975	0.116228	0
3H	11_20944	0.747619	0.53405	0.743421	0.0232558
3H	11_10867	0.280952	0.0143369	0.885965	0.0116279
3H	12_30963	0.0952381	0.00358423	0.0592105	0.77907
3H	11_10842	0.752381	0.0573477	0.789474	0.837209
3H	11_10681	0.228571	0.0215054	0.346491	0.0232558
4H	11_21228	0.466667	0.150538	0.355263	0.0755814
4H	12_11300	0.0428571	0.0681004	0.188596	0.0116279
4H	11_20210	0.661905	0.0501792	0.515351	0.686047
4H	11_20777	0.247619	0.691756	0.421053	0.0116279
4H	11_21122	0.428571	0.0107527	0.00877193	0
4H	12_20240	0.0238095	0.22043	0.100877	0.959302
4H	11_10411	0.914286	0.0860215	0.574561	0
4H	11_11042	0.890476	0.985663	0.828947	0.465116
4H	11_11332	0.890476	0.985663	0.828947	0.476744
4H	11_21087	0.519048	0.0322581	0.0438597	0.976744
4H	11_20580	0.3	0.0537634	0.0614035	0.0116279
4H	11_21210	0.119048	0.00358423	0.392544	0.0232558
4H	11_10387	0.152381	0.00358423	0.245614	0.0116279
5H	12_30531	0.00952381	0.258065	0.00877193	0
5H	11_20766	0.333333	0.189964	0.0526316	0
5H	11_20697	0.00476191	0	0.311404	0
5H	11_20841	0.00476191	0	0.29386	0
5H	11_21011	0.00476191	0	0.342105	0
5H	11_21260	0.338095	0.0215054	0.412281	0.0813954
5H	11_21350	0.00476191	0	0.339912	0
5H	12_10508	0.219048	0.0143369	0.157895	0.360465
5H	12_30729	0.00476191	0	0.315789	0
5H	11_20265	0.671429	0.0609319	0.429825	0.0813954
5H	11_11221	0.419048	0.0358423	0.0394737	0.0116279
5H	11_20441	0.57619	0.270609	0.324561	0.94186
5H	11_21344	0.514286	0.0286738	0.179825	0.0116279
5H	11_20713	0.7	0.761649	0.197368	0.0813954
5H	11_20392	0.180952	0.114695	0.298246	0.0116279
5H	11_21133	0.571429	0.0394265	0.241228	0.569767
5H	11_21480	0.366667	0.107527	0.302632	0.116279
5H	11_20795	0.328571	0.0107527	0.41886	0
5H	11_21314	0.0238095	0	0.0614035	0
5H	12_30855	0.228571	0	0.175439	0.0116279
5H	12_11245	0.180952	0.182796	0.0263158	0.511628
5H	11_21203	0.0761905	0.0430108	0.552632	0.0348837
5H	11_20259	0.933333	0.946237	0.774123	0
5H	11_21241	0.814286	0.0179211	0.526316	0.825581
5H	12_31366	0.0809524	0.0322581	0.315789	0
5H	11_21355	0.333333	0.0609319	0.833333	0.0813954
5H	11_10336	0.228571	0.526882	0.574561	0.465116
5H	12_11192	0	0	0.16886	0
5H	12_30958	0.285714	0.0179211	0.162281	0
6H	12_10554	0.109524	0.0215054	0.0614035	0
6H	11_21473	0.233333	0.204301	0.210526	0.627907
6H	11_20053	0.214286	0.155914	0.54386	0.0116279
6H	11_21256	0.252381	0.247312	0.54386	0.0465116
6H	11_11459	0.252381	0.247312	0.546053	0.0465116
6H	12_10051	0.390476	0.197133	0.436404	0.802326
7H	12_31285	0.27619	0.236559	0.122807	0.895349
7H	11_20993	0.333333	0.602151	0.0701754	0.395349
7H	12_10979	0.528571	0.634409	0.245614	0.0930233
7H	11_10772	0.585714	0.0967742	0.877193	0.639535
7H	12_10696	0.342857	0.360215	0.0657895	0
7H	12_10959	0.152381	0.0501792	0.0657895	0.0116279
7H	11_20460	0.0142857	0.107527	0.388158	0
7H	12_10222	0.0714286	0.59319	0.921053	0.837209
7H	12_11477	0.00476191	0.25448	0.0219298	0.732558
7H	12_30486	0.0666667	0.578853	0.921053	0.837209
7H	12_31000	0.00476191	0.25448	0.0219298	0.732558
7H	12_31137	0.561905	0.0322581	0.743421	0.569767
7H	12_31199	0.571429	0.0143369	0.574561	0.0232558
7H	11_10303	0.0714286	0	0.0964912	0.0116279
7H	11_10143	0.0857143	0.336918	0.0614035	0.0232558
7H	11_20139	0.2	0.0107527	0.267544	0.0116279
7H	11_20170	0.247619	0.114695	0.315789	0.476744
Central Asia wild barley
1H	11_21312	0.661905	0.802867	0.745614	0.465116
1H	12_30043	0.109524	0.240143	0.236842	0.0232558
1H	11_20434	0.380952	0	0.00657895	0
2H	11_21286	0.147619	0.629032	0.289474	0.197674
2H	12_30042	0.0428571	0	0.00438597	0
2H	12_10719	0.00476191	0	0	0
2H	11_20943	0.728571	0.849462	0.135965	0.0639535
3H	12_30732	0.0857143	0.00358423	0.105263	0
3H	12_30271	0.0380952	0	0.0131579	0
4H	11_20135	0.228571	0.763441	0.0570175	0.174419
4H	11_20450	0.17619	0.675627	0.0438596	0.0348837
4H	12_30990	0.161905	0.00358423	0.0438596	0.0116279
5H	12_31155	0.638095	0.394265	0.675439	0.953488
5H	11_20958	0.495238	0.290323	0.618421	0.988372
5H	12_11298	0.00952381	0.236559	0.00657895	0.906977
6H	11_21014	0.195238	0.351254	0.188596	0.127907
6H	11_20600	0.252381	0.0824373	0.561404	0.0116279
7H	12_10406	0.0809524	0.00358423	0.100877	0
7H	12_20227	0.00476191	0.197133	0.00438597	0
7H	12_10378	0.0285714	0.0609319	0.122807	0
