# Supplementary material for: Barley landraces are characterized by geographically heterogeneous genomic origins
Source: Genome Biol. 2015 Aug 21;16(1):173. doi: 10.1186/s13059-015-0712-3 (PMC4546095; doi:10.1186/s13059-015-0712-3)
Supplement: Additional file 16: Table S8. — Summary of number of private alleles from wild barley populations present in the landraces. Average allele frequency of alleles private to wild populations in the landraces (in parenthesis). The number of private alleles in each wild population is shown in brackets. [file 13059_2015_712_MOESM16_ESM.xls]

## Sheet: Sheet1
Table S8. Summary of number of private alleles from wild barley populations present in the landraces. Average allele frequency of alleles private to wild populations in the landraces (in parenthesis). The number of private alleles at each wild population is shown in brackets.
	Wild barley populations
Landrace Populations	Northern Mesopotamia [17]	Southern Levant [115]	Syrian Desert [9]	Northern Levant [20]	Central Asia [20]
Central European	16 (0.25)	106 (0.34)	9 (0.57)	20 (0.30)	18 (0.25)
Asian	14 (0.37)	89 (0.20)	9 (0.10)	15 (0.11)	13 (0.46)
Coastal Mediterranean	16 (0.30)	115 (0.34)	9 (0.43)	18 (0.29)	17 (0.23)
East African	7 (0.53)	77 (0.34)	6 (0.51)	13 (0.40)	11 (0.33)
