# Supplementary material for: Barley landraces are characterized by geographically heterogeneous genomic origins
Source: Genome Biol. 2015 Aug 21;16(1):173. doi: 10.1186/s13059-015-0712-3 (PMC4546095; doi:10.1186/s13059-015-0712-3)
Supplement: Additional file 19: Table S9. — Proportion of individuals involved in IBS segments (30 SNP each) between each landrace population and the 277 wild barley lines. [file 13059_2015_712_MOESM19_ESM.xls]

## Sheet: Percentabe_shared.xls
Table S9. Proportion of individuals involved in IBS segments (30 SNP each) between each landrace population and the 277 wild barley lines
	No. Landraces	Wild (%)	Landraces (%)
Central European	210	0.144404	0.295238
Asian	279	0.364621	0.620072
Coastal Mediterranean	228	0.115523	0.236842
East African	86	0.0902527	0.27907
Average	201	0.1787	0.357805
