# Supplementary material for: Barley landraces are characterized by geographically heterogeneous genomic origins
Source: Genome Biol. 2015 Aug 21;16(1):173. doi: 10.1186/s13059-015-0712-3 (PMC4546095; doi:10.1186/s13059-015-0712-3)
Supplement: Additional file 21: Table S10. — 1,896 SNPs shared between wild barley and landrace populations. [file 13059_2015_712_MOESM21_ESM.xlsx]

## Sheet: Sheet1
Table S10. 1896 SNPs shared between wild barley and landrace populations
SNP name	Linkage Group	Position (cM)
12_10420	1H	1.3
12_30969	1H	1.36
11_21354	1H	1.38
11_10895	1H	1.87
11_20502	1H	2.44
11_21067	1H	2.44
12_11311	1H	2.44
12_30715	1H	2.44
12_10410	1H	5.22
11_10419	1H	6.15
12_10636	1H	6.15
12_11011	1H	6.32
12_30933	1H	6.68
11_21174	1H	9.34
11_21226	1H	10.35
12_30919	1H	12.5
12_30950	1H	12.5
12_30918	1H	12.78
12_30588	1H	15.9
11_10030	1H	21.99
11_20712	1H	26.32
11_10186	1H	28.42
11_10757	1H	28.78
11_10744	1H	31.24
11_21048	1H	31.24
12_31276	1H	32.09
11_20617	1H	35.6
11_10760	1H	36.02
11_21072	1H	36.71
12_31177	1H	37.1
12_11357	1H	39.74
12_11498	1H	41.09
12_30336	1H	42.17
11_10764	1H	43.62
11_10275	1H	44.69
11_20514	1H	44.69
11_10597	1H	45.01
11_21134	1H	45.11
12_30268	1H	45.12
12_10314	1H	46.53
11_10294	1H	47.92
11_10259	1H	48.12
12_30683	1H	49.1
12_31467	1H	49.1
12_11301	1H	49.42
12_30796	1H	49.6
11_10957	1H	49.8
11_11064	1H	49.8
11_11162	1H	49.8
12_10235	1H	49.8
11_20427	1H	50
11_10438	1H	50
11_10470	1H	50
11_20660	1H	50
11_20698	1H	50
11_20810	1H	50
11_20912	1H	50
11_21000	1H	50
11_21193	1H	50
11_21312	1H	50
11_21357	1H	50
11_11287	1H	50
11_11478	1H	50
12_10159	1H	50
12_10300	1H	50
12_10938	1H	50
12_11107	1H	50
12_30043	1H	50
12_30404	1H	50
12_30438	1H	50
12_30498	1H	50
12_30522	1H	50
12_30562	1H	50
12_30592	1H	50
12_31134	1H	50
12_31208	1H	50
12_31272	1H	50
12_31381	1H	50
12_30350	1H	50.1
11_20798	1H	50.3
12_30110	1H	50.3
12_30694	1H	50.3
11_10520	1H	50.5
12_30406	1H	50.5
11_21217	1H	50.86
11_21361	1H	50.86
12_30478	1H	50.99
12_30499	1H	50.99
12_30672	1H	50.99
12_30750	1H	50.99
12_30786	1H	50.99
11_10933	1H	51.06
11_11256	1H	51.06
12_30243	1H	51.06
11_21053	1H	51.86
12_10198	1H	51.86
12_30710	1H	51.86
12_30343	1H	52.08
12_30348	1H	52.08
11_10768	1H	53.3
11_21333	1H	53.3
12_11444	1H	53.3
11_20997	1H	54.14
12_30821	1H	55.2
11_10552	1H	55.57
11_20095	1H	56.7
12_10201	1H	57.85
11_10617	1H	59.07
11_10798	1H	59.07
11_11049	1H	59.07
12_30304	1H	59.07
12_21131	1H	60.14
12_31179	1H	61.22
11_20432	1H	62.26
11_21431	1H	62.83
11_10043	1H	64.44
11_10516	1H	64.44
11_10002	1H	64.93
11_11367	1H	64.93
12_31464	1H	64.93
12_30295	1H	67.34
12_10166	1H	69.73
12_30298	1H	69.88
12_30505	1H	70.37
12_30742	1H	71.44
11_10006	1H	72.86
11_10279	1H	72.86
11_10686	1H	72.86
11_21126	1H	72.86
12_11267	1H	72.86
11_20121	1H	73.59
11_20990	1H	74.12
11_20657	1H	75.65
11_20434	1H	83.15
11_10471	1H	83.15
12_11144	1H	83.44
12_11463	1H	83.44
11_20550	1H	83.85
11_10830	1H	83.95
12_10535	1H	87.75
11_20792	1H	88.25
11_20769	1H	88.82
11_20475	1H	89.34
11_10433	1H	89.34
12_30546	1H	89.34
11_21373	1H	90.98
12_31163	1H	92.6
11_20149	1H	94.48
11_10396	1H	94.48
12_31192	1H	94.48
11_11277	1H	96.25
12_31319	1H	96.25
11_20125	1H	97.23
11_20153	1H	97.23
11_20754	1H	97.98
12_11173	1H	98.56
11_10357	1H	99.45
12_20187	1H	101.05
11_20909	1H	104.1
12_20613	1H	104.1
11_20267	1H	105.52
11_20780	1H	107.33
11_20625	1H	108.4
11_20921	1H	108.4
11_20220	1H	109.53
11_20844	1H	109.53
12_30532	1H	109.53
11_20021	1H	109.83
11_21392	1H	114.3
11_10789	1H	114.98
12_10905	1H	115.97
12_11409	1H	117.04
11_20959	1H	122.29
11_10854	1H	122.29
12_21172	1H	124.44
11_20908	1H	126.6
11_21038	1H	126.9
11_10586	1H	127.6
12_11443	1H	128.27
11_10722	1H	128.45
12_10207	1H	129.14
12_30403	1H	129.42
12_31377	1H	129.42
11_11481	1H	129.75
11_10644	1H	130.02
12_10808	1H	131.46
12_31387	1H	131.46
11_20133	1H	131.66
11_11038	1H	131.66
12_30649	1H	131.66
12_10693	1H	132.54
11_10903	1H	134.98
11_20383	1H	136.65
11_10041	1H	142.16
11_20594	1H	142.16
11_11105	1H	142.16
11_11509	1H	142.16
12_30517	1H	142.16
11_20138	1H	142.74
11_10443	1H	142.74
11_10590	1H	142.74
11_20772	1H	142.74
11_20840	1H	142.74
11_20915	1H	142.74
11_21384	1H	142.74
12_10746	1H	142.74
12_30231	1H	142.74
12_30934	1H	142.94
12_31081	1H	145.82
12_31446	2H	1.08
12_10718	2H	5.39
12_21415	2H	5.39
11_10326	2H	7.29
12_11030	2H	10.78
12_10230	2H	11.86
11_21377	2H	13.19
11_20563	2H	13.39
12_10592	2H	13.79
11_20562	2H	14.77
12_10502	2H	15.47
12_30155	2H	16.17
12_30631	2H	19.42
11_20724	2H	22.67
11_20107	2H	24.16
11_10943	2H	25.53
12_31284	2H	26.86
12_10777	2H	30.36
12_30871	2H	38.6
12_30872	2H	38.6
11_20394	2H	39.69
11_21015	2H	39.69
11_10216	2H	40.73
11_21261	2H	41.77
11_21265	2H	41.77
11_21366	2H	41.77
11_21187	2H	42.37
12_20593	2H	43.46
11_10891	2H	44.54
11_10787	2H	44.88
11_10987	2H	44.88
11_20864	2H	44.93
12_21049	2H	45.76
12_11452	2H	47.68
12_10847	2H	48.36
11_20173	2H	52.26
11_10178	2H	52.96
11_10525	2H	52.96
11_11073	2H	52.96
11_10399	2H	53.26
11_10648	2H	53.26
11_10837	2H	53.26
11_10919	2H	53.26
12_10296	2H	53.26
12_20326	2H	53.26
12_30420	2H	53.26
12_30657	2H	53.26
11_21153	2H	53.95
12_30432	2H	54.31
11_10342	2H	55.41
12_30379	2H	58.24
12_10486	2H	59.32
12_30491	2H	59.32
12_30703	2H	63.08
11_11505	2H	63.62
11_11054	2H	64.55
11_10234	2H	64.7
11_10498	2H	64.7
11_21005	2H	64.7
12_20688	2H	64.7
11_20674	2H	65
12_30259	2H	66.01
11_20131	2H	66.11
11_10325	2H	66.11
11_20387	2H	66.11
11_10422	2H	66.11
11_10638	2H	66.11
11_10733	2H	66.11
11_11302	2H	66.11
11_11400	2H	66.11
12_11131	2H	66.11
11_10996	2H	66.41
11_11015	2H	66.82
11_10147	2H	67.7
11_20891	2H	67.89
12_10927	2H	67.89
12_20235	2H	67.89
12_20917	2H	67.89
12_30251	2H	67.89
11_10997	2H	68.14
12_31288	2H	68.3
11_10012	2H	68.8
11_10070	2H	68.8
11_20500	2H	68.8
11_10602	2H	68.8
11_10624	2H	68.8
11_10679	2H	68.8
11_10796	2H	68.8
11_21286	2H	68.8
11_11046	2H	68.8
12_10485	2H	68.8
12_10948	2H	68.8
12_30557	2H	68.8
12_30634	2H	68.8
12_30828	2H	68.8
11_20032	2H	69
11_20039	2H	69
11_20160	2H	69
11_10317	2H	69
11_20458	2H	69
11_10947	2H	69
11_11178	2H	69
11_11211	2H	69
11_11354	2H	69
11_11384	2H	69
12_10099	2H	69
12_10474	2H	69
12_10640	2H	69
12_11288	2H	69
12_20196	2H	69
12_21337	2H	69
12_30042	2H	69
12_30068	2H	69
12_30206	2H	69
12_30561	2H	69
12_30582	2H	69
12_30772	2H	69
12_31175	2H	69
12_31189	2H	69
12_31218	2H	69
11_20251	2H	69.2
11_20476	2H	69.2
11_20631	2H	69.2
11_20669	2H	69.2
11_10191	2H	69.55
11_10194	2H	69.55
11_10243	2H	69.55
11_20374	2H	69.55
11_20390	2H	69.55
11_20438	2H	69.55
11_10436	2H	69.55
11_20532	2H	69.55
11_20585	2H	69.55
11_10632	2H	69.55
11_10685	2H	69.55
11_10692	2H	69.55
11_20862	2H	69.55
11_20887	2H	69.55
11_21399	2H	69.55
11_11206	2H	69.55
12_11278	2H	69.55
12_11316	2H	69.55
12_30108	2H	69.55
12_30265	2H	69.55
12_30724	2H	69.55
12_31256	2H	69.55
11_21110	2H	69.88
12_11121	2H	69.88
11_11072	2H	70.11
11_20690	2H	71.37
12_10545	2H	71.94
11_21144	2H	72.44
12_11096	2H	72.55
11_10651	2H	74.49
11_10017	2H	75.08
11_10265	2H	75.18
11_21258	2H	75.18
12_30205	2H	76.26
12_31021	2H	76.26
11_21205	2H	76.3
11_21251	2H	76.3
12_10719	2H	76.3
12_31020	2H	76.3
12_10717	2H	76.34
11_20947	2H	77.34
11_21078	2H	77.34
12_10650	2H	77.34
12_31383	2H	77.34
11_20419	2H	77.68
11_20960	2H	78.02
12_30674	2H	78.02
12_31394	2H	78.02
11_20734	2H	79.75
12_31398	2H	79.75
11_10196	2H	81.26
11_10818	2H	81.26
11_11435	2H	81.26
12_30696	2H	81.26
12_31445	2H	83.59
12_31293	2H	84.69
12_10859	2H	85.39
11_21242	2H	86.84
11_20781	2H	88.04
11_10823	2H	88.04
11_20340	2H	90.99
11_10287	2H	90.99
12_30896	2H	91.09
12_30897	2H	91.09
11_11533	2H	91.99
12_31205	2H	92.07
11_10475	2H	92.8
12_31424	2H	93.14
11_21136	2H	93.83
12_10969	2H	93.83
12_20793	2H	94.21
11_11058	2H	94.23
11_10214	2H	99.04
11_20080	2H	100.94
11_10138	2H	101.98
11_21175	2H	101.98
12_10649	2H	101.98
12_30216	2H	101.98
11_11307	2H	102.28
12_11285	2H	102.83
11_20086	2H	103.48
12_30200	2H	106.9
11_10900	2H	106.92
11_11346	2H	106.92
12_21527	2H	106.92
11_20498	2H	107.47
12_30095	2H	108.14
11_21340	2H	110.49
11_11323	2H	112.22
11_20064	2H	123.61
11_21184	2H	123.61
11_21238	2H	125.56
12_31402	2H	125.56
11_20182	2H	125.76
11_10731	2H	125.76
11_10989	2H	125.76
11_11043	2H	125.76
11_11118	2H	125.76
11_11236	2H	125.76
11_10429	2H	126.63
12_20989	2H	126.63
12_30459	2H	126.63
11_10707	2H	129.47
11_10538	2H	131.66
12_31095	2H	131.66
11_10404	2H	132.76
11_10916	2H	133.86
12_10739	2H	135.51
12_30598	2H	135.96
12_31264	2H	135.96
11_10780	2H	136.06
12_31406	2H	136.06
11_20511	2H	137.44
12_30152	2H	138.13
11_21315	2H	138.54
11_11365	2H	138.54
12_30097	2H	139.62
11_20141	2H	141.7
11_10446	2H	142.03
11_21440	2H	142.03
12_30310	2H	142.03
11_21370	2H	143.07
11_21406	2H	143.07
12_31100	2H	143.07
11_20366	2H	144.2
11_10656	2H	144.2
11_21088	2H	144.2
12_30690	2H	144.2
12_30942	2H	144.2
12_31268	2H	144.2
11_20215	2H	145.2
11_10383	2H	145.2
11_21125	2H	145.2
12_10472	2H	145.2
11_10376	2H	148.7
11_20895	2H	149.12
11_11227	2H	149.13
12_10579	2H	149.6
12_30396	2H	150.78
12_10915	2H	151.62
11_20715	2H	152.83
12_30248	2H	154.01
11_21274	2H	155.26
12_30341	2H	155.26
11_20590	2H	155.66
11_21181	2H	155.66
11_20494	2H	157.42
11_10625	2H	157.42
11_10826	2H	157.42
11_11262	2H	157.42
12_20027	2H	157.42
12_30352	2H	157.42
12_31209	2H	157.42
12_31461	2H	157.42
11_10551	2H	157.76
12_10447	2H	160.12
11_11023	2H	160.19
11_21250	2H	160.69
12_10487	2H	160.69
12_10950	2H	160.69
11_11380	2H	161.26
12_11368	2H	161.83
12_10181	2H	162.06
11_20994	2H	162.42
11_20293	2H	163.46
11_21346	2H	163.46
11_20943	2H	166.65
11_21436	2H	168.73
12_30823	2H	168.93
11_10791	2H	169.59
12_10937	2H	171.37
11_10072	2H	171.55
12_31527	2H	171.85
12_31506	2H	173.33
11_20561	2H	175.48
11_10770	2H	175.48
11_21099	2H	175.48
11_21453	2H	175.48
12_31180	2H	175.48
11_10085	2H	177.38
11_10101	2H	179.41
12_31428	3H	0
11_20797	3H	5.39
12_31448	3H	5.6
11_20159	3H	5.91
11_11453	3H	6.11
12_11434	3H	6.11
12_31409	3H	7.26
11_20529	3H	8.33
11_21398	3H	8.86
11_21027	3H	11.02
12_11310	3H	11.94
12_30818	3H	12.23
11_10886	3H	13.53
12_30915	3H	13.53
11_20595	3H	15.52
11_20172	3H	20.46
11_20742	3H	24.63
11_20552	3H	28.78
11_10559	3H	28.78
12_30192	3H	28.78
11_20794	3H	31.88
12_11237	3H	34.32
11_20607	3H	38.19
12_30571	3H	38.19
12_11414	3H	38.3
11_10026	3H	40.34
12_30431	3H	40.48
11_10672	3H	43.79
12_10968	3H	44.82
11_10710	3H	45.02
11_20410	3H	45.32
11_10825	3H	45.39
12_30953	3H	45.91
12_31159	3H	46.64
11_20193	3H	48.25
11_10863	3H	48.46
11_21145	3H	48.46
11_20647	3H	50.66
11_11002	3H	51.95
12_31475	3H	53.92
12_30064	3H	54.52
12_31009	3H	55.05
11_21093	3H	55.36
11_20356	3H	55.57
11_20719	3H	55.57
11_21189	3H	55.57
12_30474	3H	55.57
12_30609	3H	55.57
12_30737	3H	55.57
12_31122	3H	55.67
12_30467	3H	56.79
11_10380	3H	57.36
12_30721	3H	58.01
11_20002	3H	58.31
11_10008	3H	58.31
11_10011	3H	58.31
11_20102	3H	58.31
11_10137	3H	58.31
11_20288	3H	58.31
11_10224	3H	58.31
11_20333	3H	58.31
11_20428	3H	58.31
11_20439	3H	58.31
11_20486	3H	58.31
11_10456	3H	58.31
11_20583	3H	58.31
11_20639	3H	58.31
11_20796	3H	58.31
11_20801	3H	58.31
11_20856	3H	58.31
11_20890	3H	58.31
11_20970	3H	58.31
11_21062	3H	58.31
11_21109	3H	58.31
11_21129	3H	58.31
11_21147	3H	58.31
11_10925	3H	58.31
11_10926	3H	58.31
11_10966	3H	58.31
11_21402	3H	58.31
11_21435	3H	58.31
11_11086	3H	58.31
11_21472	3H	58.31
11_11099	3H	58.31
11_11124	3H	58.31
11_11125	3H	58.31
11_11258	3H	58.31
11_11283	3H	58.31
11_11501	3H	58.31
11_11502	3H	58.31
11_11530	3H	58.31
12_11295	3H	58.31
12_11511	3H	58.31
12_20574	3H	58.31
12_20591	3H	58.31
12_30039	3H	58.31
12_30318	3H	58.31
12_30583	3H	58.31
12_30618	3H	58.31
12_30680	3H	58.31
12_30799	3H	58.31
12_30809	3H	58.31
12_30922	3H	58.31
12_30923	3H	58.31
12_31008	3H	58.31
12_31012	3H	58.31
12_31015	3H	58.31
12_31017	3H	58.31
12_31368	3H	58.31
12_31372	3H	58.31
12_31502	3H	58.31
11_20444	3H	58.32
11_10225	3H	59.01
12_20108	3H	59.01
11_10653	3H	59.38
11_21511	3H	59.38
12_10678	3H	59.38
12_11429	3H	59.38
12_21064	3H	59.38
12_30009	3H	59.39
11_20276	3H	59.56
11_20995	3H	59.56
11_11016	3H	59.56
12_31016	3H	59.56
12_31393	3H	59.56
11_10005	3H	59.86
11_10728	3H	60.84
11_10158	3H	61.82
12_30829	3H	61.82
11_10373	3H	61.94
12_11084	3H	62.91
12_11150	3H	62.91
11_10281	3H	62.97
11_21120	3H	62.97
11_11191	3H	62.97
12_20863	3H	62.97
12_30005	3H	63.27
11_20704	3H	64.07
11_10839	3H	64.07
11_21502	3H	64.07
11_10335	3H	65.16
11_21305	3H	65.16
11_20931	3H	65.44
11_11394	3H	65.44
12_30616	3H	65.44
12_30788	3H	65.44
12_31242	3H	65.74
11_20017	3H	66.15
11_10813	3H	66.15
11_11314	3H	66.15
11_20694	3H	66.84
11_20877	3H	66.84
11_11241	3H	66.84
12_30754	3H	66.84
12_31356	3H	67.09
11_10276	3H	67.31
11_20521	3H	67.31
12_10452	3H	67.31
12_31529	3H	67.31
12_30399	3H	67.53
11_20695	3H	68.29
11_20778	3H	68.29
12_10609	3H	68.29
12_30743	3H	68.29
12_31346	3H	68.6
11_10047	3H	69.28
11_20362	3H	69.28
12_11454	3H	69.28
11_20222	3H	70.87
11_20115	3H	71.74
12_20849	3H	71.74
12_30170	3H	71.84
12_30677	3H	72.91
12_11517	3H	72.94
11_20093	3H	73.21
11_21358	3H	73.21
12_31262	3H	73.21
12_30278	3H	73.91
11_20063	3H	76.17
12_11138	3H	76.17
11_10444	3H	78.93
12_31299	3H	78.93
11_20136	3H	81.11
11_21294	3H	81.11
12_30663	3H	81.11
12_31018	3H	81.11
12_10583	3H	82.11
12_30325	3H	82.11
11_10253	3H	82.19
11_20659	3H	82.19
11_10747	3H	82.19
12_31367	3H	85.85
12_30250	3H	88.17
11_20130	3H	89.77
11_20628	3H	89.77
11_20999	3H	89.77
11_21438	3H	89.77
12_30090	3H	89.77
12_30909	3H	89.77
12_30640	3H	90.74
11_20626	3H	91.33
11_10515	3H	91.35
11_21083	3H	92.18
11_21381	3H	92.18
11_21495	3H	94.03
12_10344	3H	94.03
12_10662	3H	94.03
12_30342	3H	94.03
11_21493	3H	95.25
11_20023	3H	99.46
11_21161	3H	99.46
11_21212	3H	99.46
12_30423	3H	99.66
11_10753	3H	100.56
11_20168	3H	101.66
12_10100	3H	101.86
12_30375	3H	103.83
12_31329	3H	103.83
11_10312	3H	103.86
11_20523	3H	103.86
11_11503	3H	103.86
12_30276	3H	103.86
12_10680	3H	105.98
11_11330	3H	108.04
12_30223	3H	108.04
12_31220	3H	108.04
11_20944	3H	109.12
12_30732	3H	109.12
12_31499	3H	109.12
11_10918	3H	111.7
12_30274	3H	111.7
11_10754	3H	112.34
11_11172	3H	112.34
12_30096	3H	112.34
12_31525	3H	112.34
11_10044	3H	113.39
11_10821	3H	113.39
11_20650	3H	113.42
11_10867	3H	113.42
12_31238	3H	113.42
12_30081	3H	115.86
11_20343	3H	117.58
11_10280	3H	117.58
11_20662	3H	117.58
11_11141	3H	117.58
12_10505	3H	117.58
12_30963	3H	117.58
11_11196	3H	117.62
12_10188	3H	118.27
12_20369	3H	118.3
11_10842	3H	118.71
11_20612	3H	119.77
12_30973	3H	121.02
12_30092	3H	122.1
12_10205	3H	122.12
11_20527	3H	123.16
11_10381	3H	125.23
12_10122	3H	125.23
11_21428	3H	126.26
11_20085	3H	126.41
12_11154	3H	126.41
12_31251	3H	127.38
11_20851	3H	128.53
11_20920	3H	128.53
12_30367	3H	128.53
12_11047	3H	129.22
12_30137	3H	129.59
12_21386	3H	133.66
11_20952	3H	137.14
11_21272	3H	137.48
12_21376	3H	140.12
12_31500	3H	141.2
12_20421	3H	144.43
11_20155	3H	144.57
12_20505	3H	145.29
11_11436	3H	145.65
12_30370	3H	145.65
12_30921	3H	145.65
11_21008	3H	151.17
11_10702	3H	151.23
11_11411	3H	151.23
12_30271	3H	151.78
11_10681	3H	153.39
11_10694	3H	153.39
11_10893	3H	153.39
11_21267	3H	153.39
11_11410	3H	153.39
12_10629	3H	153.39
12_10014	3H	154.47
11_11516	3H	159.55
11_10767	3H	160.08
11_21362	3H	160.76
12_30055	3H	162.85
11_10343	3H	164.42
12_30135	3H	164.42
12_21117	4H	0
11_20145	4H	1.17
12_31324	4H	1.51
11_10208	4H	3.91
11_10409	4H	4.11
11_21228	4H	4.74
12_20274	4H	8.28
12_31486	4H	8.28
11_10319	4H	9.14
12_11485	4H	12.91
11_10490	4H	13.98
12_31458	4H	14.13
12_11300	4H	16.3
12_30150	4H	18.47
11_10113	4H	18.61
11_21359	4H	21.74
11_10223	4H	22.43
11_20557	4H	22.43
11_21385	4H	25.45
11_11136	4H	25.45
11_11199	4H	25.45
11_20210	4H	27.64
12_10562	4H	28.89
12_30394	4H	28.89
12_11175	4H	29.49
11_20411	4H	31.14
11_20422	4H	31.14
11_20606	4H	31.14
11_20680	4H	31.14
11_21070	4H	31.14
11_20001	4H	31.64
11_20109	4H	31.64
11_20777	4H	31.64
12_30907	4H	32.43
11_21374	4H	32.68
12_31164	4H	34.89
12_31313	4H	36.13
12_10810	4H	37.05
12_30863	4H	38.44
12_30865	4H	38.44
11_21397	4H	38.74
11_21122	4H	38.79
12_10860	4H	42.69
12_10171	4H	45.78
12_10347	4H	45.78
11_20012	4H	46.19
11_20114	4H	46.87
11_20180	4H	46.87
12_10063	4H	46.87
12_10371	4H	46.87
12_20240	4H	46.87
11_11180	4H	50.7
12_30993	4H	51.69
11_10668	4H	52.67
11_20939	4H	52.67
11_10793	4H	52.67
11_10261	4H	52.81
11_11405	4H	52.97
11_10093	4H	53.87
11_20269	4H	53.87
11_20289	4H	53.87
11_10411	4H	53.87
11_10432	4H	53.87
11_10480	4H	53.87
11_10577	4H	53.87
11_10667	4H	53.87
11_20782	4H	53.87
11_20853	4H	53.87
11_10756	4H	53.87
11_21071	4H	53.87
11_21073	4H	53.87
11_10942	4H	53.87
11_10946	4H	53.87
11_11042	4H	53.87
11_11332	4H	53.87
12_11063	4H	53.87
12_11190	4H	53.87
12_20831	4H	53.87
12_21442	4H	53.87
12_30488	4H	53.87
12_30525	4H	53.87
12_30605	4H	53.87
12_30777	4H	53.87
12_30866	4H	53.87
12_30878	4H	53.87
12_31360	4H	53.87
12_31382	4H	53.87
12_30427	4H	54.03
11_10379	4H	54.44
11_10046	4H	54.56
11_20610	4H	54.56
11_11114	4H	54.56
11_20020	4H	54.95
11_20135	4H	54.95
11_10262	4H	54.95
11_20412	4H	54.95
11_20450	4H	54.95
11_20472	4H	54.95
11_20482	4H	54.95
11_10527	4H	54.95
11_10568	4H	54.95
11_21010	4H	54.95
11_21481	4H	54.95
12_10088	4H	54.95
12_10426	4H	54.95
12_30060	4H	54.95
12_30839	4H	54.95
12_31297	4H	54.95
12_31462	4H	54.95
11_10424	4H	55.64
11_10509	4H	55.64
11_21191	4H	55.64
11_21254	4H	55.64
11_10914	4H	55.85
11_20453	4H	56.69
11_21087	4H	56.69
11_21296	4H	56.69
11_11207	4H	56.69
12_31186	4H	56.72
11_20820	4H	57.38
11_20723	4H	57.62
11_10639	4H	58.82
11_20924	4H	58.82
11_11431	4H	58.82
12_10053	4H	58.82
12_30620	4H	59.32
12_30455	4H	59.52
12_31515	4H	59.92
11_10010	4H	60.18
11_20906	4H	60.18
11_10606	4H	60.28
12_30755	4H	60.64
12_30904	4H	60.64
12_30905	4H	60.64
12_31385	4H	60.64
11_10846	4H	60.72
11_11224	4H	60.72
11_20451	4H	62.92
11_20580	4H	62.92
11_10627	4H	62.92
12_30693	4H	62.92
12_31536	4H	62.92
11_20072	4H	62.96
11_21504	4H	64.3
11_20740	4H	64.45
11_11513	4H	64.45
11_10467	4H	67.22
11_10829	4H	67.22
12_30994	4H	67.22
11_10309	4H	67.91
12_20143	4H	67.91
12_31362	4H	67.91
11_10090	4H	69.08
11_20815	4H	69.08
11_10247	4H	70.33
11_21332	4H	70.33
11_11004	4H	70.33
12_30136	4H	70.33
12_31231	4H	70.33
11_21353	4H	70.52
12_31148	4H	72.7
12_10170	4H	72.98
12_30226	4H	74.02
11_11500	4H	74.05
12_11526	4H	74.2
11_20670	4H	76.01
11_20197	4H	76.31
11_10724	4H	76.41
12_31246	4H	78.11
11_10723	4H	78.23
12_10670	4H	78.47
11_21151	4H	78.94
11_11213	4H	80.35
11_20178	4H	80.52
12_10022	4H	80.62
11_20358	4H	81.96
11_20765	4H	81.96
11_11398	4H	82.52
11_10751	4H	82.99
11_10588	4H	83.34
11_20384	4H	87.9
11_20732	4H	88.84
12_30232	4H	90.06
11_10785	4H	90.97
12_30584	4H	93.72
11_20838	4H	94.84
12_10271	4H	94.84
12_10824	4H	94.97
11_20762	4H	96.6
11_11292	4H	96.6
12_10666	4H	96.99
12_30158	4H	97.38
12_11183	4H	98.4
11_20119	4H	98.65
11_11470	4H	98.65
11_20515	4H	99.08
11_20454	4H	99.68
12_30988	4H	99.68
12_30990	4H	99.68
11_10614	4H	99.69
11_10510	4H	100.38
11_10334	4H	102.08
11_21111	4H	102.18
12_31139	4H	102.38
11_20044	4H	104.15
11_20974	4H	105.14
12_11194	4H	107.77
12_30385	4H	108.85
12_20237	4H	111.29
12_31138	4H	112.79
11_10712	4H	113.07
11_20701	4H	114.98
12_11235	4H	114.98
11_10611	4H	117.13
11_21035	4H	117.13
11_10697	4H	117.33
12_30146	4H	119.28
11_10269	4H	120.53
11_21210	4H	120.53
11_10610	4H	122.96
12_30476	4H	122.96
11_11186	4H	123.54
12_30873	4H	125.11
11_20668	4H	127.12
12_30239	4H	127.26
12_31422	4H	127.26
11_20089	4H	128.11
11_10387	4H	128.59
11_20013	4H	129.27
11_11019	4H	129.27
12_30824	4H	129.68
12_30825	4H	129.68
11_20226	5H	1.22
11_20553	5H	1.22
11_20894	5H	1.22
12_30543	5H	1.22
12_30975	5H	3.66
12_30976	5H	3.66
12_30977	5H	3.66
12_30979	5H	3.66
12_30980	5H	3.66
12_31023	5H	3.66
12_30591	5H	4.66
11_20206	5H	6.55
11_21202	5H	7.24
12_31094	5H	10.1
11_20010	5H	11.32
12_30714	5H	13.47
11_20873	5H	21.24
11_21065	5H	21.24
11_21426	5H	21.24
12_30167	5H	21.24
12_30531	5H	22.46
11_11048	5H	27.8
11_21324	5H	27.88
11_20386	5H	28.56
11_10688	5H	31.06
11_10580	5H	33.22
11_10621	5H	35.35
12_30410	5H	35.35
11_20845	5H	37.62
11_20980	5H	37.62
11_21391	5H	37.62
12_10864	5H	38.84
12_20770	5H	40.7
11_20729	5H	41.33
11_10260	5H	42.07
11_20571	5H	42.07
11_20766	5H	42.07
11_20987	5H	42.07
11_11432	5H	42.07
12_30654	5H	42.07
12_30707	5H	42.07
12_31312	5H	42.07
12_21372	5H	42.87
12_31155	5H	43.62
11_10058	5H	43.92
11_20129	5H	43.92
11_10116	5H	43.92
11_10157	5H	43.92
11_10177	5H	43.92
11_10240	5H	43.92
11_10252	5H	43.92
11_10318	5H	43.92
11_20461	5H	43.92
11_20524	5H	43.92
11_10481	5H	43.92
11_20697	5H	43.92
11_20708	5H	43.92
11_20737	5H	43.92
11_10661	5H	43.92
11_20841	5H	43.92
11_20958	5H	43.92
11_21011	5H	43.92
11_21040	5H	43.92
11_10856	5H	43.92
11_21215	5H	43.92
11_10913	5H	43.92
11_21260	5H	43.92
11_21318	5H	43.92
11_21350	5H	43.92
11_21401	5H	43.92
11_11128	5H	43.92
11_11198	5H	43.92
11_11260	5H	43.92
11_11469	5H	43.92
11_21536	5H	43.92
12_10508	5H	43.92
12_10923	5H	43.92
12_11399	5H	43.92
12_11462	5H	43.92
12_20059	5H	43.92
12_30109	5H	43.92
12_30214	5H	43.92
12_30337	5H	43.92
12_30354	5H	43.92
12_30408	5H	43.92
12_30454	5H	43.92
12_30709	5H	43.92
12_30717	5H	43.92
12_30728	5H	43.92
12_30729	5H	43.92
12_30768	5H	43.92
12_30792	5H	43.92
12_31117	5H	43.92
12_31259	5H	43.92
12_31390	5H	43.92
12_31512	5H	43.92
12_31520	5H	43.92
11_20332	5H	44.2
11_20105	5H	44.99
11_20265	5H	44.99
11_20283	5H	44.99
11_20306	5H	44.99
11_20372	5H	44.99
11_20501	5H	44.99
11_10671	5H	44.99
11_20961	5H	44.99
11_10840	5H	44.99
11_21200	5H	44.99
11_21244	5H	44.99
11_11159	5H	44.99
11_11221	5H	44.99
11_11240	5H	44.99
11_21508	5H	44.99
12_10034	5H	44.99
12_10264	5H	44.99
12_10899	5H	44.99
12_11151	5H	44.99
12_11385	5H	44.99
12_11512	5H	44.99
12_20981	5H	44.99
12_30011	5H	44.99
12_30111	5H	44.99
12_30538	5H	44.99
12_30644	5H	44.99
12_30700	5H	44.99
12_31033	5H	44.99
12_31064	5H	44.99
12_31183	5H	44.99
12_31280	5H	44.99
12_31340	5H	44.99
11_20441	5H	45.5
11_21344	5H	45.5
11_11281	5H	45.5
12_10725	5H	45.5
12_30745	5H	46.21
11_20713	5H	47.3
12_21036	5H	47.3
11_21275	5H	48.7
11_21121	5H	49.79
11_10641	5H	50.88
11_21239	5H	50.88
12_10203	5H	50.88
12_20278	5H	50.88
11_20392	5H	51.57
11_11249	5H	51.57
12_30007	5H	51.57
12_30080	5H	51.57
12_20350	5H	53.77
12_10953	5H	54.46
12_20297	5H	54.46
11_21001	5H	55.83
12_10634	5H	58.94
11_20236	5H	59.03
11_21133	5H	59.03
12_10633	5H	59.03
11_20096	5H	60.09
11_10167	5H	60.99
11_20736	5H	60.99
11_20645	5H	64.25
11_21445	5H	64.65
12_30314	5H	64.65
11_21480	5H	66.78
11_11355	5H	68.58
12_10674	5H	68.83
12_31361	5H	68.83
12_31427	5H	68.83
11_21150	5H	71.53
12_10930	5H	71.53
12_21497	5H	71.53
11_10578	5H	72.22
11_20097	5H	76.34
11_20449	5H	76.34
11_20526	5H	76.34
11_10518	5H	76.34
11_11473	5H	76.34
12_30533	5H	76.34
12_31271	5H	76.34
11_20850	5H	77.32
12_10408	5H	79.31
11_21421	5H	83.08
11_20327	5H	84.62
11_10414	5H	84.62
11_11350	5H	84.96
11_20018	5H	85.58
12_20403	5H	86.18
12_30098	5H	86.18
11_10024	5H	87.71
11_20134	5H	87.71
11_20549	5H	87.71
11_20795	5H	87.71
11_10834	5H	87.71
11_21314	5H	87.71
11_21321	5H	87.71
12_10077	5H	87.71
12_10844	5H	87.71
12_30850	5H	87.71
12_30852	5H	87.71
12_30854	5H	87.71
12_30855	5H	87.71
12_31417	5H	87.71
12_30705	5H	90.22
12_10752	5H	90.68
11_11273	5H	93.16
11_10477	5H	95.65
12_30056	5H	95.65
12_30456	5H	95.65
11_11341	5H	97.61
12_30619	5H	97.61
11_11200	5H	99.58
11_10094	5H	108.79
11_20629	5H	109.14
12_11245	5H	109.41
12_30524	5H	110.25
11_20637	5H	110.65
11_11507	5H	111.56
12_11298	5H	111.56
12_20045	5H	114
12_30377	5H	114.75
11_20003	5H	115.53
11_20300	5H	115.53
11_20347	5H	115.53
11_10360	5H	115.53
11_20653	5H	115.53
11_21203	5H	115.53
11_21325	5H	115.53
12_10228	5H	115.53
12_11535	5H	115.53
12_30169	5H	115.53
12_30590	5H	115.53
12_30611	5H	115.53
11_10805	5H	115.93
12_11472	5H	116.61
11_11024	5H	116.93
11_11375	5H	116.93
12_30067	5H	117.63
11_20259	5H	118.55
11_20298	5H	118.55
11_11090	5H	118.55
11_10705	5H	119.72
11_21247	5H	119.72
12_21471	5H	119.72
11_10783	5H	126.39
11_11080	5H	126.39
12_30668	5H	126.93
12_30869	5H	126.93
12_30929	5H	126.93
12_30930	5H	126.93
11_20884	5H	127.43
11_21241	5H	127.43
12_31237	5H	127.43
11_10095	5H	127.52
12_30635	5H	127.52
11_10855	5H	128.8
11_11071	5H	128.8
12_31366	5H	130.03
12_30556	5H	131.97
11_20375	5H	132
11_10819	5H	132
12_30833	5H	133.03
11_20676	5H	134.12
12_31182	5H	134.2
12_31234	5H	134.2
11_20100	5H	135.42
11_10080	5H	135.42
11_10557	5H	135.42
11_21077	5H	135.42
11_11441	5H	135.42
11_20568	5H	136.92
12_30400	5H	137.22
12_30580	5H	137.22
12_31050	5H	137.22
11_20388	5H	137.38
11_20791	5H	137.38
11_21297	5H	137.38
12_10333	5H	137.38
12_31206	5H	137.38
11_10363	5H	138.44
12_10904	5H	138.44
12_30062	5H	138.44
12_30183	5H	138.44
12_30795	5H	142.71
12_31221	5H	142.71
11_21355	5H	143.39
11_20104	5H	144.86
11_10217	5H	144.86
11_10589	5H	144.86
12_10016	5H	144.86
11_11490	5H	146.31
11_20573	5H	147.7
11_11497	5H	147.7
11_20078	5H	149.41
11_10161	5H	149.41
11_20545	5H	149.41
11_10536	5H	149.41
11_10582	5H	149.41
11_10741	5H	149.41
11_21041	5H	149.41
11_10820	5H	149.41
11_10901	5H	149.41
11_10902	5H	149.41
11_21452	5H	149.41
11_11185	5H	149.41
12_30165	5H	149.41
11_20560	5H	150.1
11_10336	5H	153.47
11_21018	5H	153.47
12_10273	5H	153.47
12_11325	5H	153.47
12_30642	5H	153.47
12_31375	5H	153.47
11_20646	5H	153.82
11_20934	5H	156.01
11_20334	5H	156.7
11_20988	5H	156.7
12_30162	5H	156.7
11_20829	5H	158.18
12_30566	5H	160.32
11_20546	5H	161.41
11_20686	5H	161.41
12_10769	5H	161.41
12_30666	5H	161.41
11_20644	5H	162.61
11_10593	5H	162.96
11_10869	5H	163.16
11_10600	5H	165.57
11_10778	5H	165.57
11_21012	5H	165.57
12_21290	5H	165.57
11_21141	5H	166.26
11_20536	5H	167.35
12_21009	5H	167.35
11_10870	5H	168.24
12_20816	5H	168.6
12_11450	5H	168.72
11_10254	5H	169.67
11_21138	5H	169.97
12_30656	5H	169.97
11_10405	5H	171.16
11_10736	5H	171.16
11_20022	5H	172.23
11_10236	5H	172.23
11_20897	5H	172.25
12_21393	5H	172.25
12_30504	5H	172.25
12_30577	5H	172.25
11_21155	5H	176.52
12_31352	5H	176.52
11_10310	5H	177.5
11_21108	5H	179.67
12_11192	5H	179.86
11_10401	5H	180.54
12_10732	5H	180.54
12_10857	5H	180.54
12_30360	5H	180.54
12_31210	5H	180.54
12_10322	5H	181.11
12_30382	5H	181.11
12_30958	5H	183.99
12_31123	5H	184.75
11_20232	6H	0
11_20493	6H	0.5
11_20886	6H	1.4
11_20212	6H	2.86
11_21521	6H	2.86
12_31233	6H	3.27
11_10669	6H	3.43
11_20882	6H	4.41
11_11406	6H	4.41
11_10120	6H	4.71
12_30651	6H	5.44
11_20294	6H	6.49
11_21204	6H	7.56
11_20262	6H	9.29
11_21032	6H	11.35
11_11479	6H	14.26
11_20415	6H	15.16
12_30010	6H	17.36
11_10165	6H	17.58
12_10554	6H	19.07
12_30842	6H	19.8
11_10023	6H	20.36
12_30843	6H	23.07
11_20315	6H	25.77
11_10136	6H	27.19
12_30697	6H	33.39
11_10676	6H	34.46
12_31308	6H	34.46
12_31485	6H	35.29
11_10799	6H	38.12
11_10994	6H	38.12
11_10939	6H	40.52
11_10427	6H	41.35
11_10061	6H	50.41
12_30783	6H	50.41
11_20052	6H	50.54
11_10129	6H	50.54
12_11455	6H	50.54
11_10494	6H	50.61
11_20936	6H	50.61
11_21030	6H	50.61
11_10882	6H	50.61
12_30516	6H	51.74
11_21281	6H	51.94
11_10244	6H	52.2
11_10462	6H	53.84
11_20743	6H	53.84
11_10539	6H	54.14
11_20707	6H	54.14
11_10817	6H	54.14
12_30316	6H	54.14
12_30317	6H	54.14
12_30658	6H	54.14
12_10199	6H	54.7
11_10461	6H	54.8
12_30133	6H	55.08
12_31092	6H	55.08
12_31433	6H	55.08
11_20291	6H	55.28
12_30782	6H	55.36
12_30510	6H	55.48
11_20675	6H	55.9
11_11205	6H	55.9
11_10003	6H	56.78
12_30473	6H	57.64
12_31005	6H	58.24
12_31007	6H	58.24
11_20651	6H	58.34
11_20656	6H	58.34
11_20720	6H	58.34
11_21014	6H	58.34
11_21158	6H	58.34
11_21473	6H	58.34
12_10497	6H	58.34
12_11104	6H	58.34
12_11353	6H	58.34
12_20381	6H	58.34
12_30021	6H	58.34
12_30032	6H	58.34
12_30120	6H	58.34
12_30430	6H	58.34
12_30802	6H	58.34
11_10323	6H	58.91
11_20572	6H	58.91
11_20600	6H	58.91
11_10659	6H	58.91
11_20799	6H	58.91
11_20835	6H	58.91
11_20854	6H	58.91
11_10749	6H	58.91
11_20946	6H	58.91
11_10848	6H	58.91
11_21216	6H	58.91
11_10954	6H	58.91
11_11153	6H	58.91
11_11312	6H	58.91
12_10591	6H	58.91
12_11140	6H	58.91
12_11487	6H	58.91
12_20142	6H	58.91
12_21482	6H	58.91
12_30305	6H	58.91
12_30311	6H	58.91
12_30508	6H	58.91
12_30511	6H	58.91
12_30567	6H	58.91
12_30765	6H	58.91
12_30837	6H	58.91
12_30856	6H	58.91
12_31006	6H	58.91
12_31249	6H	58.91
12_20463	6H	59.21
11_10513	6H	59.33
12_30857	6H	59.71
12_10278	6H	59.99
12_10345	6H	59.99
12_11181	6H	59.99
12_21114	6H	59.99
12_31174	6H	59.99
12_30144	6H	60.21
11_20184	6H	60.71
11_11067	6H	62.91
12_11253	6H	62.91
12_10803	6H	63.6
12_30804	6H	64.2
12_10758	6H	64.29
11_20266	6H	65.08
11_21339	6H	65.08
11_20058	6H	65.38
11_10189	6H	65.38
11_21310	6H	65.38
12_11321	6H	65.38
12_30346	6H	65.68
11_21298	6H	69.79
11_11483	6H	69.79
12_11475	6H	69.79
11_21069	6H	70.59
11_21225	6H	70.59
11_21293	6H	70.59
12_30637	6H	70.59
11_20904	6H	70.89
12_10392	6H	70.89
11_10781	6H	71.69
11_10455	6H	72.29
11_20015	6H	72.79
11_20287	6H	72.79
11_20709	6H	72.79
11_10124	6H	73.83
11_20714	6H	73.83
11_21469	6H	73.83
11_20620	6H	74.18
11_20636	6H	74.18
11_20673	6H	74.18
11_20892	6H	74.18
11_11329	6H	74.18
11_11349	6H	74.18
12_10596	6H	74.18
12_31289	6H	74.18
11_20577	6H	75.16
11_20784	6H	75.16
11_20053	6H	76.14
11_21256	6H	76.14
11_11459	6H	76.14
12_31101	6H	76.14
12_30236	6H	76.62
11_20488	6H	77.29
11_10469	6H	77.29
12_31088	6H	77.29
11_20682	6H	77.7
11_20969	6H	78.06
11_20746	6H	78.76
12_30573	6H	78.76
12_30940	6H	78.76
12_30148	6H	79.45
11_21224	6H	79.74
11_10608	6H	80.31
11_11458	6H	80.31
11_10331	6H	81.11
11_10185	6H	81.48
11_11246	6H	81.48
11_20346	6H	83.5
11_20654	6H	85.23
11_11147	6H	85.23
11_10815	6H	87.19
12_30698	6H	88.85
11_10400	6H	92.12
11_20783	6H	92.12
11_21025	6H	92.12
11_10202	6H	92.8
12_30626	6H	93.88
12_31235	6H	94.02
11_11294	6H	97.15
12_30151	6H	97.15
11_20118	6H	98.43
11_10978	6H	98.52
11_20972	6H	99.15
12_31432	6H	99.15
11_10595	6H	100.25
11_10734	6H	100.53
12_31353	6H	100.53
11_10015	6H	102.03
11_20531	6H	102.03
12_11494	6H	102.03
12_31042	6H	102.03
12_31043	6H	102.03
12_31044	6H	102.03
12_31048	6H	102.03
12_31115	6H	102.03
11_20379	6H	105.23
12_10704	6H	106.49
11_20036	6H	110.59
11_20467	6H	110.79
11_20725	6H	110.79
11_20355	6H	113.05
12_20448	6H	114.41
11_11534	6H	115.49
12_31495	6H	115.49
12_30734	6H	116.37
12_21477	6H	120.49
11_21467	6H	122.64
11_10175	6H	122.99
11_10645	6H	122.99
12_10051	6H	122.99
12_10071	6H	122.99
12_31126	6H	124.21
11_11187	6H	124.72
11_20005	6H	125.41
11_20211	6H	126.01
11_20029	6H	126.11
11_10748	6H	126.11
11_11488	6H	126.65
12_20907	6H	128.14
12_31283	6H	129.12
11_20687	6H	129.22
11_11111	6H	129.22
12_31498	6H	129.22
11_21112	6H	129.32
11_10390	6H	130.44
11_20537	6H	139.39
12_30956	6H	139.39
11_21419	7H	0
11_10949	7H	0.68
11_10971	7H	0.68
11_10682	7H	1.08
11_21443	7H	1.08
12_20016	7H	1.08
12_30959	7H	1.08
11_10894	7H	1.78
11_21307	7H	1.78
11_10121	7H	1.8
12_20201	7H	1.96
11_11222	7H	2.47
11_20534	7H	2.9
12_31350	7H	3.21
12_31173	7H	5.21
11_11495	7H	5.51
12_11035	7H	6.29
12_10406	7H	7.52
11_20245	7H	9.82
12_20227	7H	10.1
11_10841	7H	12.97
12_31450	7H	12.97
11_10851	7H	15.44
11_21437	7H	15.44
12_31285	7H	15.44
11_10025	7H	16.78
11_21050	7H	17.23
11_20722	7H	19.22
11_20495	7H	22.12
12_30530	7H	26.35
12_30329	7H	29.49
11_10965	7H	29.62
12_30780	7H	29.62
12_31351	7H	29.62
11_20162	7H	32.81
11_10451	7H	32.81
11_10956	7H	32.81
12_30141	7H	32.88
12_30219	7H	32.88
11_20192	7H	34.74
11_10232	7H	34.74
11_20993	7H	34.74
12_30083	7H	34.74
11_20126	7H	38.31
12_30893	7H	38.31
12_30894	7H	38.31
12_30895	7H	38.31
12_10218	7H	40.68
11_10056	7H	43.08
12_31305	7H	44.58
12_30065	7H	46.74
11_10576	7H	46.89
12_10979	7H	48.74
12_30143	7H	48.86
12_10368	7H	49.76
11_21528	7H	49.96
11_21326	7H	54.63
12_20031	7H	56.78
11_10772	7H	56.83
12_30545	7H	56.83
12_30752	7H	56.83
12_10696	7H	57.99
11_20113	7H	58.93
11_20790	7H	58.93
11_10726	7H	58.93
12_30181	7H	60.37
12_10959	7H	61.04
12_30576	7H	61.13
12_30880	7H	63.28
11_10721	7H	65.25
11_10050	7H	66.61
11_20750	7H	67.69
11_20975	7H	67.69
11_21270	7H	67.69
12_10605	7H	67.69
12_10657	7H	67.69
12_31463	7H	67.69
12_30149	7H	67.99
11_20671	7H	71.76
11_11098	7H	71.76
11_11348	7H	71.76
12_10267	7H	71.76
12_31441	7H	71.76
11_20060	7H	72.84
11_11028	7H	72.84
11_20195	7H	73.16
11_10153	7H	73.16
11_10431	7H	73.16
12_30496	7H	73.81
12_30125	7H	73.93
11_10299	7H	74.21
11_20827	7H	74.81
11_11122	7H	74.81
11_10983	7H	74.84
12_11103	7H	74.84
12_31452	7H	74.84
11_20885	7H	76.06
12_21167	7H	76.06
12_30344	7H	76.06
12_31120	7H	76.06
11_10256	7H	76.81
12_30832	7H	76.99
11_10055	7H	78.07
11_20200	7H	78.07
11_10370	7H	78.07
11_10394	7H	78.07
11_20460	7H	78.07
11_10534	7H	78.07
11_10700	7H	78.07
11_20828	7H	78.07
11_20879	7H	78.07
11_20893	7H	78.07
11_20911	7H	78.07
11_10773	7H	78.07
11_10924	7H	78.07
11_21302	7H	78.07
11_11219	7H	78.07
12_10222	7H	78.07
12_10268	7H	78.07
12_10459	7H	78.07
12_10698	7H	78.07
12_10713	7H	78.07
12_11146	7H	78.07
12_11477	7H	78.07
12_11536	7H	78.07
12_21319	7H	78.07
12_30004	7H	78.07
12_30053	7H	78.07
12_30389	7H	78.07
12_30411	7H	78.07
12_30449	7H	78.07
12_30475	7H	78.07
12_30481	7H	78.07
12_30486	7H	78.07
12_30492	7H	78.07
12_30544	7H	78.07
12_30550	7H	78.07
12_30563	7H	78.07
12_30574	7H	78.07
12_30581	7H	78.07
12_30589	7H	78.07
12_30600	7H	78.07
12_30621	7H	78.07
12_30760	7H	78.07
12_30794	7H	78.07
12_30835	7H	78.07
12_31000	7H	78.07
12_31140	7H	78.07
12_31227	7H	78.07
12_31418	7H	78.07
12_10125	7H	80.47
12_10982	7H	80.47
12_30213	7H	80.47
12_30506	7H	80.47
12_30645	7H	80.47
12_11377	7H	80.79
11_10069	7H	81.07
11_20205	7H	81.07
11_10673	7H	81.07
11_21079	7H	81.07
11_11461	7H	81.07
12_30565	7H	81.07
11_10442	7H	82.16
11_11445	7H	82.16
12_11499	7H	82.16
12_11529	7H	82.16
12_30998	7H	82.16
11_20349	7H	82.99
11_20896	7H	82.99
12_30199	7H	83.09
12_31137	7H	83.09
12_31199	7H	83.23
11_20042	7H	84.09
11_20230	7H	84.09
11_10303	7H	84.09
11_20771	7H	84.09
12_30999	7H	84.09
11_20485	7H	84.79
11_10143	7H	84.86
12_11437	7H	85.87
12_20685	7H	85.87
12_30996	7H	87.29
12_30026	7H	89.15
12_11044	7H	91.73
11_21448	7H	92
11_21201	7H	95.02
12_30806	7H	95.7
12_31395	7H	95.7
11_20808	7H	99.9
12_20611	7H	101.12
12_30335	7H	101.12
11_20103	7H	101.99
12_31294	7H	102.19
12_31440	7H	102.19
11_10169	7H	104.63
12_31261	7H	106.3
11_20824	7H	107.49
12_20684	7H	108.18
12_10362	7H	109.74
11_20092	7H	110.4
11_20385	7H	110.4
11_10853	7H	110.4
12_10652	7H	112.9
11_10563	7H	113.8
12_30362	7H	115.4
11_20247	7H	117.1
12_21208	7H	117.1
12_30797	7H	117.15
12_11184	7H	118.7
12_30164	7H	118.7
12_30368	7H	119.33
12_20217	7H	122.6
11_11243	7H	125.55
12_31535	7H	126.55
12_31374	7H	130.61
12_10543	7H	132.76
11_21229	7H	133.84
11_10182	7H	133.92
11_21209	7H	135.99
11_21104	7H	138.76
11_10861	7H	138.76
11_10797	7H	141.37
12_10973	7H	142.44
11_10885	7H	145.18
11_20847	7H	145.68
11_10687	7H	146.03
11_10454	7H	146.08
12_30761	7H	147.63
11_20139	7H	148.45
11_20691	7H	149.14
12_31166	7H	149.28
12_31325	7H	149.28
11_10843	7H	150.36
11_21223	7H	150.36
11_21363	7H	150.36
11_11440	7H	150.36
12_30593	7H	150.86
12_20241	7H	151.66
12_20949	7H	151.66
11_10130	7H	156.54
11_10896	7H	156.54
11_20962	7H	156.69
12_11309	7H	156.69
12_21328	7H	156.69
12_10888	7H	156.96
11_11012	7H	157.08
12_20079	7H	158.94
11_20117	7H	160.25
12_30974	7H	161.09
11_20504	7H	162.38
11_10547	7H	166.51
11_10174	7H	167.58
11_20365	7H	167.58
12_10378	7H	167.58
12_30826	7H	167.58
11_20170	7H	168.94
